# Supplementary material for: Astrocytes amplify neurovascular coupling to sustained activation of neocortex in awake mice
Source: Nat Commun. 2022 Dec 22;13:7872. doi: 10.1038/s41467-022-35383-2 (PMC9780254; doi:10.1038/s41467-022-35383-2)
Supplement: Supplementary file 4 — Source Data [file 41467_2022_35383_MOESM4_ESM.xlsx]

## Sheet: Figure 1
Fig 1c									Fig 1d											Fig 1e											Fig 1f								Fig 1h
	Relative diameter change from baseline (100%)				baseline:0-10sec				Peak diameter change from baseline (%)			baseline: 0-2sec								Response latency (sec)
	5s stim				30s stim				N=7	1s stim	5s stim	30s stim		Friedman test						Note: empty cells indicate no signal >3SD of 2sec baseline											astrocyte endfoot Ca2+				astrocyte process Ca2+				vascular smooth muscle cell Ca2+
	Time (s)	mean	SEM		Time (s)	mean	SEM			2.8	5.2	8.3		P value	0.0012					arteriole dilation	astrocyte endfoot Ca2+	astrocyte process Ca2+			arteriole dilation	astrocyte endfoot Ca2+	astrocyte process Ca2+				Time (s)	mean	SEM		Time (s)	mean	SEM		Time (s)	mean	SEM
	0.255754	102.203	1.79092		0.255754	100.385	2.4528			8.1	12.8	26.3								3.83632	8.69565	1.27877		Number of trials	39	30	27				0.255754	104.259	1.36795		0.255754	106.139	2.42053		0.255754	101.635	2.68851
	0.511509	102.687	1.57949		0.511509	101.166	2.70662			9	9.6	26.9								2.55754	6.64962	5.37084									0.511509	104.559	1.23387		0.511509	108.037	2.09154		0.511508	101.405	2.34986
	0.767263	102.509	1.46841		0.767263	102.902	2.47296			8.4	7.1	14.9		Dunn's multiple comparisons test	Rank sum diff.	Significant?	Summary	Adjusted P Value		2.30179	5.88235	5.37084		Mean	2.374	4.885	3.24				0.767263	99.989	0.630302		0.767263	106.553	1.94976		0.767262	101.244	2.15128
	1.02302	101.949	1.3972		1.02302	102.154	2.12808			2.8	5.1	34.5		1s vs. 5s	-3	No	ns	>0.9999		2.04604	8.95141			Std. Deviation	1.036	2.509	1.855				1.02302	101.613	0.61843		1.02302	105.87	1.79188		1.02302	100.758	1.80796
	1.27877	101.486	1.39665		1.27877	102.727	2.1154			8.9	7.7	53.6		1s vs. 30s	-12	Yes	**	0.004		3.58056	3.83632	3.83632		Std. Error of Mean	0.1659	0.4581	0.357				1.27877	98.4416	0.889948		1.27877	104.826	1.61714		1.27877	100.74	1.64978
	1.53453	100.715	1.88736		1.53453	102.695	1.93219			2.5	10.7	17.2		5s vs. 30s	-9	Yes	*	0.0485		2.8133	4.60358	4.60358									1.53453	99.4094	0.856201		1.53453	103.443	1.38614		1.53452	100.784	1.34949
	1.79028	100.493	1.83125		1.79028	104.782	1.65749													4.34783	4.85934	5.11509									1.79028	95.1506	1.20376		1.79028	102.524	1.35808		1.79028	100.176	1.27682
	2.04604	100.999	1.71128		2.04604	102.061	1.35552													1.79028	3.83632	0.767263		Mixed-effects model (REML)	Matching: Across row						2.04604	96.5773	0.957848		2.04604	102.164	1.23139		2.04603	100.386	1.30879
	2.30179	100.293	1.38243		2.30179	102.205	1.36139		Mean	6.071	8.314	25.96								2.55754	2.04604	3.58056		Assume sphericity?	No						2.30179	94.6199	1.48241		2.30179	102.685	1.10693		2.30179	100.338	1.21199
	2.55754	99.9815	1.49476		2.55754	101.892	1.16389		Std. Deviation	3.169	2.868	14.99								2.04604	4.85934	2.8133		Alpha	0.05						2.55754	95.4718	1.63157		2.55754	102.406	1.21978		2.55754	100.518	1.08741
	2.8133	99.6318	0.999133		2.8133	101.955	1.08872		Std. Error of Mean	1.198	1.084	5.667								2.55754	5.11509										2.8133	92.8765	2.03516		2.8133	101.782	1.28306		2.81329	100.497	0.940115
	3.06905	100.678	1.37781		3.06905	101.932	1.09732													2.8133				Fixed effect (type III)	P value	P value summary	Statistically significant (P < 0.05)?	F (DFn, DFd)	Geisser-Greenhouse's epsilon		3.06905	93.0788	1.96377		3.06905	101.461	1.18104		3.06905	100.788	1.03396
	3.32481	99.7924	1.09623		3.32481	102.268	1.11291													4.09207	2.55754	6.64962		Treatment (between columns)	<0.0001	****	Yes	F (1.481, 40.74) = 17.21	0.7407		3.32481	94.122	2.02843		3.32481	101.591	1.17069		3.3248	101.015	1.04161
	3.58056	98.2404	1.23106		3.58056	100.276	0.619173													3.32481	1.53453										3.58056	92.7277	2.18606		3.58056	100.216	1.1971		3.58056	100.714	1.00417
	3.83632	101.312	1.05385		3.83632	101.595	0.664214													2.30179	6.90537	3.58056		Random effects	SD	Variance					3.83632	92.7563	2.01374		3.83632	100.676	1.17358		3.83631	100.523	1.25492
	4.09207	99.6211	1.01363		4.09207	100.433	0.916031													2.30179	4.09207			Individual (between rows)	0.5375	0.2889					4.09207	92.1509	2.21018		4.09207	100.299	0.877916		4.09206	100.987	1.16857
	4.34783	100.597	1.17738		4.34783	99.8287	1.10285													3.06905	4.09207	3.32481		Residual	1.753	3.074					4.34783	92.2574	2.16116		4.34783	100.755	0.844015		4.34782	101.147	1.3771
	4.60358	100.632	0.955225		4.60358	99.8704	0.985951													3.06905	4.34783	1.79028									4.60358	91.3199	1.99261		4.60358	100.459	0.979435		4.60357	100.812	1.24748
	4.85934	99.6314	0.733427		4.85934	98.106	1.27188													2.8133	5.37084	2.8133		Was the matching effective?							4.85934	91.6782	1.99883		4.85934	100.174	1.15337		4.85933	100.41	1.09757
	5.11509	100.089	1.09586		5.11509	99.7421	1.18126													1.79028	6.90537	3.06905		Chi-square, df	0.5594, 1						5.11509	92.0212	2.20481		5.11509	99.8232	1.12183		5.11508	100.115	1.31499
	5.37084	99.5767	1.13575		5.37084	99.5392	1.13519													3.06905	6.90537	5.6266		P value	0.4545						5.37084	93.4907	2.2532		5.37084	99.6585	0.807106		5.37083	99.8814	1.21993
	5.6266	99.8837	1.02973		5.6266	99.8008	1.25011													2.30179	9.71867	1.53453		P value summary	ns						5.6266	92.967	2.1424		5.6266	98.8659	0.618517		5.62659	99.0372	1.41172
	5.88235	99.9907	0.970062		5.88235	98.7417	0.74989													3.58056	1.27877	2.04604		Is there significant matching (P < 0.05)?	No						5.88235	91.864	2.20778		5.88235	98.7529	1.01836		5.88234	98.4109	1.27926
	6.13811	101.836	1.13724		6.13811	98.0444	1.25207													1.79028	0.255754	0.511509									6.13811	92.4178	2.27698		6.13811	98.0435	0.982097		6.1381	98.314	1.26073
	6.39386	99.8466	1.11363		6.39386	98.2206	1.0273													1.27877	8.18414			Data summary							6.39386	92.495	2.34581		6.39386	98.0977	1.25549		6.39385	98.2522	1.1109
	6.64962	99.8321	1.04131		6.64962	98.4427	0.674539													2.04604	5.11509			Number of treatments (columns)	3						6.64962	91.3885	2.26047		6.64962	99.0857	1.19653		6.6496	99.2525	1.03764
	6.90537	100.116	1.29005		6.90537	100.442	1.01234													2.30179	1.27877			Number of subjects (rows)	39						6.90537	91.159	2.32041		6.90537	97.8976	1.1836		6.90536	99.26	1.13357
	7.16113	99.0291	1.02756		7.16113	100.088	0.844623													1.53453		2.8133		Number of missing values	21						7.16113	90.804	2.14025		7.16113	97.0772	1.31934		7.16111	99.2784	1.31891
	7.41688	98.9853	0.997036		7.41688	98.2269	0.876216													2.04604											7.41688	90.5334	2.14166		7.41688	96.8175	1.13489		7.41687	98.9647	1.34864
	7.67263	99.9315	0.869911		7.67263	97.9804	1.40535													0.255754		1.53453		Holm-Šídák's multiple comparisons test	Mean Diff.	Below threshold?	Summary	Adjusted P Value			7.67263	91.1436	2.34176		7.67263	96.9908	1.24441		7.67262	99.1532	1.41439
	7.92839	98.4536	0.888932		7.92839	99.0343	1.25537													2.30179	5.11509			arteriole dilation vs. astrocyte endfoot Ca2+	-2.511	Yes	****	<0.0001			7.92839	91.3548	2.25914		7.92839	96.1422	1.09443		7.92837	98.3182	1.51092
	8.18414	99.1808	0.963963		8.18414	98.0649	1.20343													0.511509	8.18414			arteriole dilation vs. astrocyte process Ca2+	-0.8656	Yes	*	0.0118			8.18414	89.983	2.3206		8.18414	96.9098	1.47329		8.18413	98.547	1.55941
	8.4399	99.2816	1.16954		8.4399	98.0298	1.49781													0.767263		1.02302		astrocyte endfoot Ca2+ vs. astrocyte process Ca2+	1.645	Yes	*	0.0118			8.4399	90.9614	2.56317		8.4399	97.3788	1.41003		8.43988	99.8229	1.53679
	8.69565	98.8031	1.13601		8.69565	96.6879	1.48279													1.53453		2.55754									8.69565	91.7712	2.51759		8.69565	96.8771	1.32739		8.69564	100.035	1.4834
	8.95141	99.246	1.03731		8.95141	96.5001	1.48236													4.60358		6.90537									8.95141	91.9371	2.5887		8.95141	96.4102	1.18626		8.95139	99.6137	1.3676
	9.20716	97.8467	1.26389		9.20716	98.0855	1.54801													3.06905	1.27877	0.511509									9.20716	92.6781	2.65622		9.20716	95.6216	1.15441		9.20714	100.065	1.15718
	9.46292	98.267	1.16458		9.46292	98.6843	1.3087													1.27877		3.32481									9.46292	93.2589	2.54106		9.46292	95.8001	1.0878		9.4629	100.041	1.00629
	9.71867	98.8805	1.21557		9.71867	99.0005	1.39419													0.255754	4.09207										9.71867	92.9134	2.76186		9.71867	96.0929	1.28242		9.71865	98.8556	1.15254
	9.97442	97.4659	1.2684		9.97442	98.9531	1.71788													2.04604		5.11509									9.97442	92.5464	2.4706		9.97442	95.5969	1.40755		9.97441	99.9063	1.32521
	10.2302	100.332	1.65417		10.2302	99.4105	1.77006																								10.2302	92.0856	2.69788		10.2302	96.8922	1.2661		10.2302	99.7678	1.86317
	10.4859	99.8551	1.27795		10.4859	100.265	2.23224																								10.4859	92.1083	2.0869		10.4859	97.318	1.43743		10.4859	98.5029	1.37373
	10.7417	99.6269	1.25821		10.7417	99.6046	2.0677												Number of trials	39	30	27									10.7417	91.7983	2.36761		10.7417	97.0506	1.86215		10.7417	96.5617	1.30077
	10.9974	101.915	1.96447		10.9974	99.9204	1.93358																								10.9974	92.6856	2.17213		10.9974	97.6256	1.87287		10.9974	94.4799	1.49554
	11.2532	99.5352	1.93527		11.2532	101.812	2.31581												Mean	2.374	4.885	3.24									11.2532	94.6314	2.37149		11.2532	97.9056	2.0281		11.2532	92.3558	1.60151
	11.509	102.852	2.05176		11.509	104.914	2.39683												Std. Deviation	1.036	2.509	1.855									11.509	93.9379	2.26739		11.509	98.1535	2.14733		11.5089	89.9124	1.49479
	11.7647	105.588	2.35435		11.7647	105.669	3.29236												Std. Error of Mean	0.1659	0.4581	0.357									11.7647	93.7621	2.14421		11.7647	99.6705	2.53306		11.7647	89.8553	1.61
	12.0205	105.677	2.27964		12.0205	107.354	2.9827																								12.0205	94.5145	2.67162		12.0205	101.448	3.02185		12.0204	88.3838	1.85529
	12.2762	107.524	2.15718		12.2762	110.466	3.45452																								12.2762	92.5244	2.04038		12.2762	101.189	3.15401		12.2762	87.1973	2.10925
	12.532	108.783	1.90655		12.532	111.734	4.17039																								12.532	92.6288	2.09069		12.532	102.211	3.4156		12.5319	85.1957	2.19508
	12.7877	108.635	2.20919		12.7877	111.982	3.48243																								12.7877	91.2491	2.44906		12.7877	101.781	3.54024		12.7877	87.3265	2.41211
	13.0435	108.589	2.30452		13.0435	112.362	4.06813																								13.0435	92.2377	2.26154		13.0435	103.08	3.97368		13.0435	87.9934	2.55831
	13.2992	108.57	1.92687		13.2992	111.513	3.9461																								13.2992	93.0631	2.38153		13.2992	102.301	3.70409		13.2992	89.3619	2.44525
	13.555	108.891	1.77733		13.555	111.423	4.51103																								13.555	94.0938	2.39184		13.555	103.327	3.98573		13.555	91.9705	3.24411
	13.8107	108.877	1.87822		13.8107	111.247	3.93405																								13.8107	94.5736	2.74303		13.8107	102.739	3.69545		13.8107	92.6374	3.73657
	14.0665	109.386	2.30843		14.0665	109.832	4.25405																								14.0665	96.2164	3.3013		14.0665	103.262	3.92986		14.0665	92.7479	3.46527
	14.3223	109.65	2.48809		14.3223	108.481	4.2265																								14.3223	98.1136	3.70597		14.3223	103.37	3.87201		14.3222	94.0257	3.39553
	14.578	108.44	2.31529		14.578	108.596	3.77722																								14.578	98.3618	3.68692		14.578	103.757	3.71074		14.578	93.9997	3.51886
	14.8338	109.264	2.01454		14.8338	109.911	3.98495																								14.8338	98.9183	3.86799		14.8338	103.818	3.60409		14.8337	93.3696	3.87219
	15.0895	109.665	2.03587		15.0895	109.793	4.24816																								15.0895	99.7285	3.94976		15.0895	103.662	3.84771		15.0895	93.1989	3.30855
	15.3453	109.27	2.00425		15.3453	108.651	3.66245																								15.3453	99.3446	4.03045		15.3453	104.12	3.89107		15.3452	93.8087	3.22085
	15.601	109.868	1.98738		15.601	108.229	4.02519																								15.601	98.2581	4.41607		15.601	105.631	4.0568		15.601	93.1205	3.02085
	15.8568	110.954	2.09506		15.8568	108.63	3.94497																								15.8568	101.104	4.71295		15.8568	105.382	4.01914		15.8567	93.2571	2.87357
	16.1125	109.583	2.18935		16.1125	108.682	4.00516																								16.1125	102.365	5.1713		16.1125	106.193	4.34039		16.1125	93.9019	3.03037
	16.3683	109.54	2.36941		16.3683	108.754	3.77652																								16.3683	104.765	5.4501		16.3683	106.036	4.3066		16.3683	92.5699	3.10151
	16.624	109.351	1.92635		16.624	109.598	3.46628																								16.624	107.788	5.63829		16.624	106.629	4.81392		16.624	92.1419	2.92343
	16.8798	109.586	1.94805		16.8798	109.1	3.9818																								16.8798	109.544	5.44458		16.8798	107.948	4.83897		16.8798	93.4837	2.9542
	17.1355	109.781	2.0941		17.1355	108.329	3.47136																								17.1355	111.465	5.53526		17.1355	108.401	5.13104		17.1355	93.3044	2.88874
	17.3913	108.406	1.67323		17.3913	109.178	3.31352																								17.3913	113.5	6.75724		17.3913	107.735	4.29086		17.3913	92.6447	2.91553
	17.6471	107.011	2.27142		17.6471	109.409	3.50364																								17.6471	117.596	7.71759		17.6471	107.761	4.74241		17.647	92.7777	2.71469
	17.9028	107.19	2.06312		17.9028	110.682	3.42183																								17.9028	120.471	8.11997		17.9028	108.007	5.19777		17.9028	92.2643	2.80299
	18.1586	106.734	1.82946		18.1586	110.172	3.35441																								18.1586	129.173	10.117		18.1586	107.386	5.44584		18.1585	92.5665	2.38065
	18.4143	107.353	1.60674		18.4143	108.599	3.44999																								18.4143	130.067	10.8853		18.4143	107.173	5.03693		18.4143	92.7188	2.2447
	18.6701	107.083	2.08418		18.6701	110.173	3.07865																								18.6701	144.54	17.0725		18.6701	106.574	4.88886		18.67	91.6738	2.5048
	18.9258	107.303	1.95393		18.9258	108.986	3.53531																								18.9258	151.716	18.7444		18.9258	107.745	5.62896		18.9258	92.2989	2.50499
	19.1816	107.363	2.20336		19.1816	109.271	3.7887																								19.1816	150.14	17.8576		19.1816	107.495	5.63671		19.1816	91.0885	2.96197
	19.4373	105.715	1.72294		19.4373	110.028	3.68348																								19.4373	149.813	18.3501		19.4373	107.427	5.45928		19.4373	91.4726	3.01012
	19.6931	105.151	1.9072		19.6931	109.639	4.04818																								19.6931	155.522	21.7276		19.6931	107.846	5.39594		19.6931	91.7774	2.77705
	19.9488	106.019	2.22807		19.9488	108.44	3.38696																								19.9488	155.743	21.4223		19.9488	107.823	5.75956		19.9488	90.4998	2.91283
	20.2046	105.681	2.40813		20.2046	109.281	3.62368																								20.2046	155.793	22.4871		20.2046	108.307	5.82943		20.2046	90.9719	2.78671
	20.4604	104.426	2.10748		20.4604	109.223	3.56734																								20.4604	154.352	22.8868		20.4604	106.986	5.65708		20.4603	91.5652	2.70051
	20.7161	105.199	2.37574		20.7161	111.085	3.98352																								20.7161	159.68	25.4005		20.7161	108.289	5.82406		20.7161	91.1763	2.9187
	20.9719	105.297	2.67864		20.9719	110.756	3.70323																								20.9719	160.181	26.326		20.9719	109.124	5.66322		20.9718	90.735	3.37718
	21.2276	105.457	2.72987		21.2276	109.42	3.60593																								21.2276	156.968	26.0163		21.2276	109.132	5.63038		21.2276	90.7014	3.52693
	21.4834	104.325	2.40529		21.4834	110.504	3.79951																								21.4834	146.275	22.455		21.4834	108.05	6.09348		21.4833	90.2443	3.46804
	21.7391	103.634	2.16826		21.7391	109.653	3.90849																								21.7391	148.745	22.7905		21.7391	108.23	6.26368		21.7391	88.9838	3.49526
	21.9949	104.164	2.65199		21.9949	110.041	4.13356																								21.9949	150.411	23.798		21.9949	108.952	6.3689		21.9948	89.6412	3.49368
	22.2506	104.793	2.63973		22.2506	111.126	4.18279																								22.2506	149.034	23.1371		22.2506	107.743	6.21681		22.2506	89.7345	3.60813
	22.5064	104.267	2.13738		22.5064	109.429	3.84845																								22.5064	151.17	23.4012		22.5064	108.033	6.29268		22.5064	89.7793	3.48597
	22.7621	104.391	2.48763		22.7621	110.199	3.9616																								22.7621	146.906	21.4747		22.7621	107.907	6.24458		22.7621	89.8514	3.89325
	23.0179	104.42	2.3604		23.0179	111.452	4.08264																								23.0179	148.319	22.8095		23.0179	108.026	6.04092		23.0179	91.3912	4.08427
	23.2737	105.553	2.64225		23.2737	111.192	3.92653																								23.2737	143.318	21.0127		23.2737	107.002	6.03949		23.2736	91.0671	4.36374
	23.5294	105.16	2.45302		23.5294	112.614	4.54381																								23.5294	143.106	21.6664		23.5294	107.448	5.92505		23.5294	91.4414	4.89331
	23.7852	104.112	2.48623		23.7852	111.578	4.31046																								23.7852	140.738	20.3605		23.7852	106.795	5.92249		23.7851	91.786	4.80434
	24.0409	105.588	2.68521		24.0409	111.317	4.29406																								24.0409	142.925	23.0591		24.0409	106.122	5.82662		24.0409	89.8349	4.7832
	24.2967	104.377	2.61467		24.2967	111.687	4.21307																								24.2967	143.789	23.4461		24.2967	106.195	5.71205		24.2966	89.7038	4.57027
	24.5524	104.701	2.54568		24.5524	110.593	4.32289																								24.5524	144.24	23.2298		24.5524	105.094	5.95475		24.5524	89.9452	4.07603
	24.8082	104.248	2.33201		24.8082	110.109	4.54417																								24.8082	140.036	20.2876		24.8082	104.845	5.6739		24.8081	88.0515	4.06678
	25.0639	104.341	2.67709		25.0639	111.368	4.50643																								25.0639	148.165	23.8065		25.0639	103.868	5.26227		25.0639	89.2761	3.97936
	25.3197	105.211	2.69429		25.3197	111.286	4.34442																								25.3197	146.902	24.1303		25.3197	102.672	5.16086		25.3196	88.2272	3.57245
	25.5754	105.253	2.76176		25.5754	111.54	4.69814																								25.5754	147.83	25.1871		25.5754	102.418	4.83184		25.5754	88.2315	4.27141
	25.8312	103.526	2.3805		25.8312	113.084	4.36662																								25.8312	146.635	27.1955		25.8312	102.057	4.51478		25.8312	89.4088	4.3505
	26.087	103.214	2.78816		26.087	111.957	4.43659																								26.087	153.108	29.1736		26.087	102.797	4.59519		26.0869	90.9076	4.05115
	26.3427	103.272	2.77857		26.3427	111.713	4.57543																								26.3427	151.162	30.4934		26.3427	102.286	4.34602		26.3427	90.3716	3.83488
	26.5985	102.219	2.83007		26.5985	112.817	4.55596																								26.5985	154.538	30.9227		26.5985	102.652	4.32367		26.5984	89.3486	4.04375
	26.8542	103.534	2.75388		26.8542	113.368	4.85858																								26.8542	151.144	31.6224		26.8542	103.523	4.56629		26.8542	91.2634	4.07848
	27.11	104.429	2.97436		27.11	111.618	4.86244																								27.11	154.92	31.9758		27.11	103.139	4.3675		27.1099	90.8818	3.78668
	27.3657	104.312	3.01283		27.3657	112.368	5.10957																								27.3657	152.472	31.6016		27.3657	101.963	4.42234		27.3657	89.9956	3.82651
	27.6215	103.955	3.56826		27.6215	112.314	5.45879																								27.6215	153.302	30.5606		27.6215	101.117	4.52288		27.6214	89.3864	3.83353
	27.8772	102.271	3.32201		27.8772	111.875	5.55755																								27.8772	152.691	28.9234		27.8772	101.934	4.69732		27.8772	89.743	3.9652
	28.133	103.062	3.04652		28.133	111.571	5.54851																								28.133	150.458	28.063		28.133	101.067	4.59728		28.1329	88.2302	4.21223
	28.3887	103.265	3.5082		28.3887	112.831	5.83318																								28.3887	147.75	26.6449		28.3887	100.718	4.39036		28.3887	88.0151	4.30421
	28.6445	102.043	3.21477		28.6445	112.395	5.67058																								28.6445	144.538	25.6053		28.6445	101.428	4.52931		28.6444	88.0464	4.13475
	28.9003	102.112	3.0117		28.9003	112.438	5.99254																								28.9003	140.278	23.0648		28.9003	101.302	4.46412		28.9002	88.1068	4.28762
	29.156	102.226	3.04835		29.156	114.15	6.10369																								29.156	137.661	21.2105		29.156	100.669	4.5534		29.156	87.1779	4.04684
	29.4118	102.846	3.34456		29.4118	113.859	5.78358																								29.4118	133.612	19.938		29.4118	100.829	4.45824		29.4117	87.6777	3.91039
	29.6675	101.96	3.21491		29.6675	115.123	5.76927																								29.6675	134.771	20.2105		29.6675	99.9297	4.36771		29.6675	87.8363	3.83088
	29.9233	102.028	3.32709		29.9233	116.326	5.70573																								29.9233	128.063	17.421		29.9233	99.0302	4.46059		29.9232	86.6966	3.85634
	30.179	101.504	2.98351		30.179	114.967	5.49626																								30.179	125.078	15.7275		30.179	99.2939	4.70922		30.179	86.8699	3.52667
	30.4348	102.47	2.83992		30.4348	115.446	5.81994																								30.4348	124.999	14.8343		30.4348	100.604	4.69991		30.4347	86.808	3.6453
	30.6905	101.844	2.63516		30.6905	116.496	6.07502																								30.6905	124.466	13.7006		30.6905	99.7957	4.58451		30.6905	87.1877	3.80429
	30.9463	102.548	2.5619		30.9463	115.175	5.45207																								30.9463	123.416	13.3116		30.9463	99.635	4.34994		30.9462	85.9254	3.66015
	31.202	101.495	2.3443		31.202	115.249	5.95689																								31.202	123.241	12.9561		31.202	99.0747	4.15659		31.202	84.6701	3.4598
	31.4578	101.025	2.73439		31.4578	114.594	5.64825																								31.4578	122.585	12.8974		31.4578	100.24	4.55832		31.4577	85.2819	3.54372
	31.7136	101.506	2.47837		31.7136	117.151	5.85435																								31.7136	121.045	13.0788		31.7136	102.094	5.21379		31.7135	85.4205	3.80257
	31.9693	101.579	2.38969		31.9693	114.92	5.542																								31.9693	118.911	12.3851		31.9693	100.537	4.31334		31.9692	84.846	3.81097
	32.2251	100.595	2.47388		32.2251	118.073	5.73609																								32.2251	116.383	11.1312		32.2251	99.457	3.87961		32.225	84.2915	3.76489
	32.4808	101.418	2.56813		32.4808	117.673	5.45422																								32.4808	117.459	12.1091		32.4808	101.373	4.91095		32.4808	84.5563	3.71421
	32.7366	101.445	2.67683		32.7366	119.108	5.36121																								32.7366	118.698	13.4171		32.7366	101.42	4.87965		32.7365	85.0313	3.67709
	32.9923	101.528	2.71814		32.9923	119.345	5.4554																								32.9923	120.243	14.6481		32.9923	101.873	4.63943		32.9923	85.4881	3.68313
	33.2481	102.264	2.96637		33.2481	119.153	5.40852																								33.2481	119.633	14.0028		33.2481	101.125	4.84492		33.248	85.504	3.72173
	33.5038	102.602	2.82289		33.5038	119.541	5.44033																								33.5038	117.996	13.7501		33.5038	100.384	4.55236		33.5038	84.7157	3.65127
	33.7596	102.045	2.66795		33.7596	120.348	5.61609																								33.7596	116.709	13.3717		33.7596	100.715	4.91507		33.7595	85.1061	3.70098
	34.0153	101.957	2.7836		34.0153	120.807	5.53719																								34.0153	114.316	12.9633		34.0153	100.423	4.15461		34.0153	85.2661	3.90644
	34.2711	100.567	2.96546		34.2711	118.655	5.15227																								34.2711	112.697	12.7373		34.2711	100.274	4.2862		34.271	85.8067	3.86399
	34.5269	101.06	2.4811		34.5269	118.587	4.91977																								34.5269	109.791	11.177		34.5269	100.138	4.0538		34.5268	85.9255	3.82008
	34.7826	100.363	2.60704		34.7826	117.648	4.74015																								34.7826	109.82	11.7453		34.7826	100.537	3.80808		34.7825	86.0157	3.84099
	35.0384	99.8538	2.61709		35.0384	118.575	5.11649																								35.0384	109.356	11.28		35.0384	99.7927	3.80871		35.0383	87.3923	3.9438
	35.2941	100.97	2.59735		35.2941	118.297	5.04378																								35.2941	112.795	12.1079		35.2941	100.006	4.11944		35.2941	87.0635	3.80677
	35.5499	100.742	2.94531		35.5499	117.611	5.35031																								35.5499	112.738	11.724		35.5499	98.7295	3.93293		35.5498	84.9987	3.93497
	35.8056	99.8327	2.68222		35.8056	118.024	5.16679																								35.8056	117.573	13.837		35.8056	98.5525	3.7576		35.8056	86.427	4.12596
	36.0614	101.232	2.41125		36.0614	119.017	5.62106																								36.0614	115.355	13.4949		36.0614	98.3147	3.62099		36.0613	85.5656	4.53124
	36.3171	99.6995	2.36059		36.3171	118.358	5.45363																								36.3171	115.521	14.2082		36.3171	98.0244	3.54468		36.3171	86.4489	4.70681
	36.5729	99.9437	2.02039		36.5729	118.337	5.53685																								36.5729	112.926	13.2083		36.5729	98.5271	3.57919		36.5728	87.6012	4.78201
	36.8286	99.1095	2.29618		36.8286	118.462	5.73505																								36.8286	112.394	13.5328		36.8286	97.2524	3.28282		36.8286	86.8403	4.67748
	37.0844	100.276	2.36133		37.0844	120.043	6.05442																								37.0844	110.233	12.368		37.0844	97.1408	3.65881		37.0843	86.2684	4.32556
	37.3402	98.5896	2.49142		37.3402	119.371	5.92348																								37.3402	110.454	12.6296		37.3402	97.4221	3.79594		37.3401	86.3608	4.34744
	37.5959	98.2627	2.25071		37.5959	119.995	5.74298																								37.5959	110.142	12.5868		37.5959	98.5314	4.2144		37.5958	85.7165	4.31435
	37.8517	100.235	2.13075		37.8517	120.28	5.72542																								37.8517	108.615	11.5686		37.8517	97.7783	3.60353		37.8516	85.9677	3.89097
	38.1074	98.5268	2.32139		38.1074	119.867	5.43184																								38.1074	108.726	11.4682		38.1074	97.8527	3.78202		38.1073	85.835	3.96613
	38.3632	98.6529	2.32357		38.3632	121.219	5.51472																								38.3632	106.182	10.5452		38.3632	97.7889	3.64492		38.3631	85.9193	3.99424
	38.6189	97.4719	2.21114		38.6189	122.476	5.48978																								38.6189	107.159	10.1492		38.6189	97.3313	3.88323		38.6189	85.6894	4.0146
	38.8747	98.1332	2.0882		38.8747	122.329	5.7702																								38.8747	106.468	9.82968		38.8747	97.1361	3.85797		38.8746	86.3687	4.16039
	39.1304	98.1796	2.26139		39.1304	121.748	5.3341																								39.1304	107.157	10.5271		39.1304	97.5689	3.70216		39.1304	86.4449	4.09163
	39.3862	98.3205	2.20887		39.3862	120.943	5.22796																								39.3862	105.15	9.58682		39.3862	97.0663	3.74103		39.3861	85.8332	4.15094
	39.6419	97.0857	1.88189		39.6419	122.231	5.62336																								39.6419	107.117	10.5806		39.6419	96.644	3.60508		39.6419	86.4604	3.98759
	39.8977	98.4077	2.11921		39.8977	122.933	5.24165																								39.8977	105.751	10.3318		39.8977	96.6045	3.6171		39.8976	85.1583	4.03162
	40.1535	98.4826	2.41227		40.1535	121.271	5.43562																								40.1535	105.166	9.80013		40.1535	96.4066	3.58343		40.1534	85.3805	4.19232
	40.4092	99.0798	2.36159		40.4092	121.291	5.66408																								40.4092	104.242	9.12864		40.4092	96.5408	3.5636		40.4091	87.381	4.18923
	40.665	98.7584	2.45882		40.665	120.424	5.75015																								40.665	103.225	8.46126		40.665	96.3249	3.61987		40.6649	83.8273	3.47639
	40.9207	98.3575	2.39257		40.9207	120.75	5.80895																								40.9207	101.417	7.24507		40.9207	96.2755	3.4677		40.9206	85.8116	4.03829
	41.1765	100.171	2.41256		41.1765	119.833	5.90153																								41.1765	100.413	7.16203		41.1765	96.6921	3.58822		41.1764	86.8461	3.70051
	41.4322	97.7766	2.189		41.4322	119.513	5.67262																								41.4322	99.3629	5.89818		41.4322	95.799	3.39504		41.4321	86.2435	3.40613
	41.688	96.6433	2.52741		41.688	120.558	6.22968																								41.688	96.2231	5.83429		41.688	96.3368	3.37661		41.6879	87.571	3.2259
	41.9437	97.7273	2.43343		41.9437	120.462	6.36271																								41.9437	95.3937	4.36754		41.9437	97.1272	3.17374		41.9437	88.4486	3.20494
	42.1995	97.7327	2.23375		42.1995	119.246	5.97561																								42.1995	96.3388	4.17224		42.1995	96.4226	3.11299		42.1994	88.9581	3.36317
	42.4552	97.7068	1.7753		42.4552	118.906	5.97964																								42.4552	96.4278	4.22146		42.4552	96.2211	3.03424		42.4552	89.7417	3.26811
	42.711	97.885	1.73186		42.711	118.883	6.082																								42.711	96.3565	3.90877		42.711	96.236	2.80069		42.7109	90.3439	3.44155
	42.9668	98.4556	1.71293		42.9668	116.651	5.6029																								42.9668	98.2392	4.12256		42.9668	96.3591	2.78633		42.9667	91.296	3.51742
	43.2225	99.5115	1.89996		43.2225	118.226	6.10092																								43.2225	101.688	4.36112		43.2225	97.4461	3.14103		43.2224	91.4383	3.49814
	43.4783	96.6595	1.9053		43.4783	117.253	5.61761																								43.4783	102.188	4.48839		43.4783	98.3881	3.38455		43.4782	91.6066	3.4189
	43.734	97.1165	1.91336		43.734	117.575	5.85471																								43.734	104.366	5.4038		43.734	97.9918	3.50981		43.7339	92.4482	3.57349
	43.9898	97.0696	2.20751		43.9898	116.39	5.80382																								43.9898	105.372	6.2052		43.9898	99.3749	3.55725		43.9897	93.9828	3.70094
	44.2455	96.2026	2.06116		44.2455	116.445	6.14799																								44.2455	107.196	6.72791		44.2455	99.4691	3.42444		44.2454	94.364	3.58449
	44.5013	96.4794	2.02601		44.5013	116.567	6.31734																								44.5013	106.641	7.94424		44.5013	99.8098	3.36159		44.5012	94.9827	3.60529
	44.757	97.3066	2.29701		44.757	116.868	6.28646																								44.757	107.617	9.98311		44.757	99.8054	3.0666		44.757	94.769	3.70837
	45.0128	96.1934	2.17177		45.0128	116.235	6.34011																								45.0128	109.147	10.6717		45.0128	99.8472	3.41187		45.0127	95.7144	3.70558
	45.2685	95.5199	2.04322		45.2685	117.182	6.49621																								45.2685	111.482	11.8313		45.2685	100.23	3.82203		45.2685	96.4863	3.8053
	45.5243	95.9386	2.18228		45.5243	117.995	6.64864																								45.5243	111.446	13.1977		45.5243	99.7434	3.65441		45.5242	96.0549	3.73727
	45.7801	96.5138	2.08326		45.7801	117.473	6.33271																								45.7801	111.475	13.3015		45.7801	99.9087	4.01469		45.78	97.5273	3.91261
	46.0358	96.2343	1.95045		46.0358	117.734	5.74768																								46.0358	108.811	11.4031		46.0358	100.13	4.07227		46.0357	97.4789	4.10793
	46.2916	95.9715	1.91614		46.2916	116.425	5.83884																								46.2916	108.397	11.6126		46.2916	100.438	4.06004		46.2915	97.8822	4.27038
	46.5473	96.1055	1.82834		46.5473	116.594	6.0104																								46.5473	103.862	9.6533		46.5473	100.37	4.1218		46.5472	96.5759	4.49534
	46.8031	95.1584	1.57896		46.8031	116.792	6.43722																								46.8031	101.446	7.64071		46.8031	99.0045	3.811		46.803	96.0766	4.40375
	47.0588	96.1673	1.64251		47.0588	115.508	5.79125																								47.0588	101.764	5.88522		47.0588	99.3819	3.5888		47.0587	95.9951	4.16717
	47.3146	94.5353	1.7429		47.3146	115.194	6.58381																								47.3146	101.352	4.78864		47.3146	99.009	3.51205		47.3145	96.882	4.00357
	47.5703	95.005	1.46095		47.5703	115.662	6.95493																								47.5703	102.099	4.99559		47.5703	99.3856	3.63816		47.5702	96.0841	3.64532
	47.8261	94.4536	1.92465		47.8261	113.653	6.5906																								47.8261	100.115	3.6873		47.8261	98.9657	3.3218		47.826	95.0054	3.56064
	48.0818	94.0545	1.714		48.0818	112.852	7.04843																								48.0818	99.4905	4.50612		48.0818	99.8611	3.54743		48.0818	95.9582	3.42956
	48.3376	92.8669	1.7973		48.3376	113.652	6.61266																								48.3376	100.791	4.0884		48.3376	99.9358	3.51914		48.3375	95.563	3.30267
	48.5934	93.7756	2.28512		48.5934	111.734	6.49704																								48.5934	98.8451	3.53616		48.5934	99.3905	3.4486		48.5933	94.4401	3.27279
	48.8491	94.5051	2.03749		48.8491	110.993	6.51797																								48.8491	98.145	3.90954		48.8491	99.947	3.4315		48.849	95.6564	3.24351
	49.1049	93.3644	1.71339		49.1049	111.269	6.24324																								49.1049	97.832	4.06245		49.1049	100.441	3.18682		49.1048	95.7781	3.41576
	49.3606	94.4021	2.06863		49.3606	112.219	6.24018																								49.3606	99.1502	4.04361		49.3606	102.592	3.42787		49.3605	96.1329	3.4373
	49.6164	94.4696	2.37425		49.6164	112.88	6.62207																								49.6164	97.7179	3.38794		49.6164	101.425	3.03785		49.6163	95.8103	3.21066
	49.8721	94.067	2.07227		49.8721	111.096	6.2383																								49.8721	95.4384	3.47567		49.8721	99.6334	2.86554		49.872	96.4731	2.98269
	50.1279	94.1108	2.59325		50.1279	112.061	5.46677																								50.1279	97.2846	3.95514		50.1279	99.7436	2.90163		50.1278	96.9017	2.97039
	50.3836	94.2787	2.1075		50.3836	110.725	4.85734																								50.3836	98.2349	4.25067		50.3836	99.7383	2.93342		50.3835	96.8331	2.85239
	50.6394	94.2641	2.41944		50.6394	112.869	4.75911																								50.6394	98.0321	4.75767		50.6394	100.73	3.27342		50.6393	96.5341	2.85447
	50.8951	94.9584	2.54463		50.8951	114.977	5.03422																								50.8951	98.0435	4.3799		50.8951	99.6205	3.19809		50.895	96.9858	3.02604
	51.1509	94.8896	2.23532		51.1509	114.579	5.11324																								51.1509	98.0992	4.54095		51.1509	99.7892	3.35903		51.1508	96.8715	2.65753
					51.4066	111.379	5.89545																								51.4066	98.2468	5.77106		51.4066	102.031	3.48193		51.4066	97.2385	2.69699
					51.6624	110.86	6.31684																								51.6624	98.8279	5.80687		51.6624	101.176	3.31075		51.6623	96.8289	2.86569
					51.9182	109.94	6.17767																								51.9182	95.9377	4.90213		51.9182	100.621	3.15522		51.9181	97.3948	2.66636
					52.1739	109.336	6.20404																								52.1739	94.4993	4.31523		52.1739	101.172	3.06649		52.1738	96.7086	2.3744
					52.4297	108.96	5.95971																								52.4297	94.8969	4.37313		52.4297	101.786	3.40605		52.4296	96.8112	2.54709
					52.6854	109.762	6.39261																								52.6854	94.9802	3.8913		52.6854	101.125	3.45461		52.6853	97.9282	2.46974
					52.9412	107.587	5.78724																								52.9412	94.7781	3.95456		52.9412	100.847	3.25697		52.9411	97.2778	2.30776
					53.1969	108.536	5.94981																								53.1969	93.8406	3.83048		53.1969	101.761	3.31499		53.1968	97.9274	2.51153
					53.4527	106.749	5.68302																								53.4527	93.165	3.42619		53.4527	100.219	2.93921		53.4526	97.8537	2.48901
					53.7084	107.517	6.48091																								53.7084	92.0894	3.1932		53.7084	99.8811	3.11364		53.7083	97.6305	2.46354
					53.9642	106.592	5.3923																								53.9642	92.7724	3.18401		53.9642	99.9007	3.11038		53.9641	97.7532	2.65826
					54.2199	105.906	5.83199																								54.2199	92.3761	3.31351		54.2199	100.168	2.66121		54.2198	98.0593	2.73837
					54.4757	105.152	5.68888																								54.4757	92.0551	2.75472		54.4757	99.7614	2.53226		54.4756	98.1476	2.5743
					54.7315	104.842	6.13808																								54.7315	89.4995	2.63421		54.7315	100.121	2.36739		54.7314	97.9302	2.9297
					54.9872	104.147	5.7913																								54.9872	90.8389	2.31056		54.9872	99.4171	2.2146		54.9871	97.6756	2.73718
					55.243	103.534	5.98295																								55.243	91.0621	2.33776		55.243	99.157	2.03732		55.2429	96.4337	2.72615
					55.4987	101.907	5.52532																								55.4987	88.6022	1.84501		55.4987	98.8128	1.9322		55.4986	96.5448	2.54217
					55.7545	102.107	5.79903																								55.7545	88.7936	2.39389		55.7545	97.6016	1.61754		55.7544	96.3423	2.59059
					56.0102	99.8883	5.61266																								56.0102	88.7555	2.62623		56.0102	96.4127	1.41314		56.0101	97.2028	2.53656
					56.266	100.225	6.02979																								56.266	89.7957	2.53983		56.266	96.6453	1.38085		56.2659	97.6809	2.48149
					56.5217	102.465	6.04055																								56.5217	88.7195	2.93427		56.5217	96.0736	1.25212		56.5216	96.9831	2.29734
					56.7775	100.303	5.7683																								56.7775	87.8789	2.86964		56.7775	95.8468	1.38645		56.7774	97.6521	2.47872
					57.0332	100.814	6.46735																								57.0332	89.0008	2.8567		57.0332	96.4928	1.36067		57.0331	98.1784	2.2642
					57.289	99.5111	5.64241																								57.289	88.8364	3.06311		57.289	96.9851	1.18428		57.2889	97.5128	2.45244
					57.5448	99.1963	5.40622																								57.5448	88.3496	3.30867		57.5448	97.5825	1.41037		57.5446	98.6841	2.50626
					57.8005	99.4382	5.37373																								57.8005	88.4357	3.1326		57.8005	98.4668	1.75028		57.8004	98.5485	2.59578
					58.0563	98.8273	5.45197																								58.0563	87.8105	3.06431		58.0563	98.9728	1.38424		58.0562	97.2941	2.25954
					58.312	99.7376	5.63494																								58.312	89.609	3.15412		58.312	97.4319	1.44358		58.3119	97.5281	2.21454
					58.5678	98.4406	4.97451																								58.5678	88.4161	3.15278		58.5678	98.0012	1.36923		58.5677	97.5286	2.16551
					58.8235	98.7142	4.95095																								58.8235	87.6011	2.48406		58.8235	97.0732	1.16842		58.8234	97.8909	2.02126
					59.0793	97.4731	4.70903																								59.0793	86.9546	2.3844		59.0793	97.0728	1.04352		59.0792	98.5162	1.88598
					59.335	98.6955	4.41758																								59.335	91.5319	3.8996		59.335	97.47	1.31775		59.3349	98.3528	1.89915
					59.5908	98.7782	4.52276																								59.5908	90.1077	3.32473		59.5908	95.7446	0.957313		59.5907	98.4578	1.83994
					59.8465	98.8655	4.9655																								59.8465	89.8863	3.32751		59.8465	97.0155	1.35133		59.8464	97.9914	1.78234
					60.1023	99.0222	5.2261																								60.1023	90.2231	3.2729		60.1023	96.5511	1.38124		60.1022	98.8163	1.85929
					60.3581	98.8272	5.29546																								60.3581	90.4451	3.77816		60.3581	96.1536	1.15541		60.3579	98.5925	1.87488
					60.6138	98.3074	5.03269																								60.6138	90.2449	4.07528		60.6138	95.8694	1.06407		60.6137	99.0371	1.80663
					60.8696	96.8008	5.39614																								60.8696	92.1625	4.26483		60.8696	96.2875	1.16443		60.8695	97.8114	2.07787
					61.1253	99.1601	5.50803																								61.1253	92.5776	4.49074		61.1253	96.6595	1.06736		61.1252	98.3999	2.01536
					61.3811	96.2619	5.80829																								61.3811	92.9901	4.60614		61.3811	96.7392	1.127		61.381	97.5678	2.0551
					61.6368	95.9544	5.32966																								61.6368	93.8408	5.34981		61.6368	97.3568	1.31844		61.6367	97.9368	1.95336
					61.8926	95.3204	5.52216																								61.8926	93.0013	5.3941		61.8926	97.1538	1.84468		61.8925	98.7119	2.18344
					62.1483	96.3479	4.85354																								62.1483	91.9425	4.94826		62.1483	97.6551	1.87513		62.1482	97.4228	2.00517
					62.4041	96.8675	4.81413																								62.4041	93.6258	4.72307		62.4041	97.0472	1.65025		62.404	98.0776	2.29241
					62.6598	97.1035	4.78047																								62.6598	95.2234	5.07865		62.6598	99.3576	2.08181		62.6597	97.6182	2.21135
					62.9156	96.35	5.18065																								62.9156	95.1643	4.8337		62.9156	99.2751	2.39919		62.9155	97.6078	2.26474
					63.1714	97.1376	5.27908																								63.1714	97.788	5.64568		63.1714	99.6848	2.24818		63.1712	97.3428	2.25441
					63.4271	95.2263	5.33692																								63.4271	98.6912	5.71668		63.4271	99.0735	2.11471		63.427	97.6535	2.01356
					63.6829	94.5718	5.28831																								63.6829	98.791	5.63982		63.6829	99.3057	2.00051		63.6827	97.6906	2.13229
					63.9386	95.2043	5.41136																								63.9386	100.969	6.22428		63.9386	99.3555	2.01604		63.9385	97.21	2.09311
					64.1944	96.4301	5.44759																								64.1944	101.987	7.09354		64.1944	99.234	1.82527		64.1943	98.2958	2.06008
					64.4501	95.5062	5.51807																								64.4501	102.37	8.09986		64.4501	99.5585	1.76659		64.45	96.7573	2.37766
					64.7059	96.2874	5.4265																								64.7059	104.963	8.56801		64.7059	101.618	2.63367		64.7058	97.3622	2.08194
					64.9616	95.4274	4.95064																								64.9616	104.014	8.39887		64.9616	102.358	3.14708		64.9615	97.8484	2.07116
					65.2174	94.8224	4.63057																								65.2174	103.423	8.61405		65.2174	102.941	3.36985		65.2173	96.8811	2.11304
					65.4731	94.7264	4.48181																								65.4731	102.112	7.47751		65.4731	104.167	2.92112		65.473	96.282	1.89725
					65.7289	95.7933	4.64161																								65.7289	101.794	7.51142		65.7289	103.629	3.41318		65.7288	96.8445	2.33357
					65.9847	95.7155	4.51569																								65.9847	101.574	6.83627		65.9847	103.549	3.21299		65.9845	96.0283	2.04124
					66.2404	97.039	3.74156																								66.2404	101.484	7.52745		66.2404	105.007	3.81529		66.2403	95.7274	2.19597
					66.4962	95.9569	4.11561																								66.4962	100.039	6.26724		66.4962	104.785	3.56225		66.496	95.8192	2.30669
					66.7519	96.4718	4.06523																								66.7519	99.7651	5.90634		66.7519	105.228	3.69974		66.7518	96.3896	2.19949
					67.0077	97.4943	4.16032																								67.0077	97.8881	5.69883		67.0077	105.253	3.66163		67.0075	96.2948	2.32756
					67.2634	96.959	3.90733																								67.2634	97.3021	6.1668		67.2634	104.736	3.5855		67.2633	95.6151	2.37448
					67.5192	96.4974	4.45582																								67.5192	98.7637	6.0335		67.5192	105.407	3.75635		67.5191	95.3522	2.58813
					67.7749	97.2417	3.70476																								67.7749	99.2647	5.84393		67.7749	104.57	3.78797		67.7748	96.8724	2.39163
					68.0307	97.0793	4.1036																								68.0307	98.3152	7.55557		68.0307	104.467	3.61727		68.0306	96.5446	2.51304
					68.2864	97.7345	4.08907																								68.2864	100.062	8.90706		68.2864	104.098	3.72157		68.2863	96.7541	2.62375
					68.5422	95.7011	4.07199																								68.5422	101.83	10.7285		68.5422	104.354	4.03465		68.5421	96.9561	2.50412
					68.798	95.1466	4.3362																								68.798	101.749	11.3233		68.798	104.938	3.93994		68.7978	96.704	2.44358
					69.0537	97.4863	3.92192																								69.0537	101.09	10.6483		69.0537	103.617	4.26477		69.0536	96.6696	2.31329
					69.3095	96.9675	3.93629																								69.3095	99.1746	10.0548		69.3095	103.955	4.16652		69.3093	97.3698	2.45144
					69.5652	96.4547	3.86086																								69.5652	97.4812	8.69701		69.5652	103.387	4.13677		69.5651	97.3126	2.56988
					69.821	95.2194	3.55556																								69.821	97.6812	7.99619		69.821	103.82	4.02183		69.8208	96.0115	2.30534
					70.0767	95.1259	4.43116																								70.0767	98.9735	8.27657		70.0767	103.774	4.61541		70.0766	95.7963	2.3702
					70.3325	94.2618	4.22929																								70.3325	98.289	7.84297		70.3325	104.583	4.7611		70.3324	95.8823	2.38701
					70.5882	94.3783	4.13083																								70.5882	98.3564	7.3333		70.5882	104.527	5.08404		70.5881	96.2011	2.60159
					70.844	95.0239	4.52401																								70.844	98.2315	6.97005		70.844	105.434	4.81947		70.8439	96.1339	2.50958
					71.0997	94.5136	4.0469																								71.0997	96.3705	5.83574		71.0997	105.511	4.23678		71.0996	96.7969	2.08267
					71.3555	93.1043	3.79925																								71.3555	94.6787	5.09432		71.3555	105.376	4.65153		71.3554	96.4675	2.41019
					71.6113	94.1551	4.06319																								71.6113	94.6231	5.68418		71.6113	105.405	4.3977		71.6111	96.3149	2.50447
					71.867	94.8034	4.81481																								71.867	94.2896	5.08014		71.867	105.594	4.33244		71.8669	96.0862	2.40999
					72.1228	93.6114	4.13403																								72.1228	95.9724	5.0954		72.1228	105.248	4.52828		72.1226	96.1256	2.43085
					72.3785	94.818	4.62455																								72.3785	95.5253	5.38252		72.3785	104.854	4.24464		72.3784	94.5166	2.62299
					72.6343	94.1093	3.25898																								72.6343	96.9691	6.44178		72.6343	103.723	4.13275		72.6341	95.2453	2.42809
					72.89	94.2121	4.01865																								72.89	99.8459	6.89654		72.89	104.91	4.58755		72.8899	95.1482	2.59229
					73.1458	92.2737	3.81189																								73.1458	101.446	7.99971		73.1458	104.708	4.09513		73.1456	94.8735	2.73507
					73.4015	93.3376	3.76867																								73.4015	99.1318	7.7865		73.4015	103.324	3.75667		73.4014	95.2524	2.58517
					73.6573	93.0822	3.62463																								73.6573	99.8841	8.06384		73.6573	103.272	3.72898		73.6572	94.8127	2.7272
					73.913	92.5837	3.263																								73.913	100.919	9.13013		73.913	103.575	3.86369		73.9129	94.5124	2.48721
					74.1688	92.8668	3.57216																								74.1688	100.569	8.29275		74.1688	102.88	3.78947		74.1687	94.1178	2.57696
					74.4246	92.734	3.50175																								74.4246	100.606	8.45022		74.4246	102.446	3.70405		74.4244	94.0347	2.55707
					74.6803	92.9688	3.2002																								74.6803	99.7898	8.45108		74.6803	103.182	3.87923		74.6802	93.5774	2.54204
					74.9361	94.2712	3.55108																								74.9361	100.084	8.81059		74.9361	102.336	4.05164		74.9359	94.1813	2.83075
					75.1918	92.4227	2.92415																								75.1918	99.5136	8.36906		75.1918	102.689	3.78446		75.1917	93.6547	2.64008
					75.4476	93.2156	3.25637																								75.4476	99.3746	7.94352		75.4476	101.509	3.71906		75.4474	94.4405	2.57024
					75.7033	93.3525	3.21731																								75.7033	98.2254	7.13848		75.7033	101.352	3.62621		75.7032	95.0311	2.34155
					75.9591	92.3516	3.21096																								75.9591	97.7243	7.08203		75.9591	102.482	3.91124		75.9589	95.0104	2.26648
					76.2148	92.1648	3.20551																								76.2148	99.0117	7.18243		76.2148	102.917	3.70257		76.2147	95.1139	2.30473
					76.4706	94.0777	4.38092																								76.4706	99.2192	7.96794		76.4706	102.261	3.99883		76.4704	95.586	2.69595
					76.7263	91.8678	3.16184																								76.7263	100.159	8.50275		76.7263	102.903	3.72591		76.7262	94.8707	2.35756

## Sheet: Figure 2
Fig 2f																		Fig 2g																									Fig 2h						Fig 2i
	Relative diameter change from baseline (100%)				baseline:0-10sec													Left bar graph													Right bar graph												Astrocyte endfoot Ca2+ signal relative incidence (%)						Relative astrocyte endfoot Ca2+ change from baseline (100%)
	5s stim								30s stim									Peak diameter change (%) of last 5sec of stim					ANOVA table	SS (Type III)	DF	MS	F (DFn, DFd)	P value			net Area Under the Curve (arbitrary unit) of dilation (stim+10sec period)					ANOVA table	SS (Type III)	DF	MS	F (DFn, DFd)	P value			5s		30s			5s stim
	Control				CalEx				Control				CalEx					Control		CalEx			Interaction	564.8	1	564.8	F (1, 96) = 5.992	P=0.0162			Control		CalEx			Interaction	211493	1	211493	F (1, 96) = 3.514	P=0.063884		Signal	Control	CalEx	Control	CalEx		Control
	Time (s)	mean	SEM		Time (s)	mean	SEM		Time (s)	mean	SEM		Time (s)	mean	SEM			5s	30s	5s	30s		Stimulation length	3047	1	3047	F (1, 96) = 32.32	P<0.0001			5s	30s	5s	30s		Stim lenght	9835086	1	9835086	F (1, 96) = 163.4	P<0.000001		yes	65	8	88	34		Time (s)
	0.255754	103.632	0.708116		0.255754	104.425	1.84071		0.255754	107.267	0.885628		0.255754	104.359	0.703584			15.8	25	13.6	42.3		CalEx	538.5	1	538.5	F (1, 96) = 5.713	P=0.0188			264.3	786.2	32.53	1097		CalEx	663732	1	663732	F (1, 96) = 11.03	P=0.001270		no	35	92	12	66		0.255754
	0.511509	102.769	0.648591		0.511509	104.006	1.50273		0.511509	106.405	0.833939		0.511509	103.488	0.649864			18	19.3	9.3	11.7		Residual	9050	96	94.27					276.5	500.7	-84.88	251		Residual	5777428	96	60182										0.511509
	0.767263	102.14	0.661573		0.767263	102.141	1.49122		0.767263	105.296	0.769319		0.767263	102.876	0.432222			9.2	32.3	20	20.3										285.9	885.9	28.41	443.9															0.767263
	1.02302	101.768	0.529732		1.02302	102.418	1.2258		1.02302	104.481	0.6632		1.02302	102.212	0.39394			9.6	36.4	18.5	33										-148.3	905.9	77.51	710.3															1.02302
	1.27877	101.204	0.526239		1.27877	101.501	1.21714		1.27877	103.382	0.586968		1.27877	102.49	0.561871			17	59.1	12.4	19.8		Tukey's multiple comparisons test	Predicted (LS) mean diff.	95.00% CI of diff.	Below threshold?	Summary	Adjusted P Value			-201.1	1574	-162.3	537.2		Tukey's multiple comparisons test	Predicted (LS) mean diff.	95.00% CI of diff.	Below threshold?	Summary	Adjusted P Value								1.27877
	1.53453	101.055	0.668934		1.53453	101.476	0.838931		1.53453	102.765	0.480022		1.53453	101.635	0.521305			20.5	43.6	19.7	22.1		5s:Control vs. 5s:CalEx	-0.1124	-7.379 to 7.154	No	ns	>0.9999			71.7	1024	160.1	561.4		5s:Control vs. 5s:CalEx	71.21	-112.4 to 254.8	No	ns	0.741596								1.53453
	1.79028	100.883	0.736251		1.79028	101.24	0.790857		1.79028	102.016	0.385715		1.79028	101.56	0.498014			14.2	33.4	22.6	51.4		5s:Control vs. 30s:Control	-15.85	-22.76 to -8.935	Yes	****	<0.0001			-41.94	1054	104	1324		5s:Control vs. 30s:Control	-721.7	-896.4 to -547.0	Yes	****	<0.000001								1.79028
	2.04604	101.142	0.826591		2.04604	101.494	0.840776		2.04604	101.506	0.52154		2.04604	100.66	0.440396			11.9	13.1	16.1	13.1		5s:Control vs. 30s:CalEx	-6.422	-13.69 to 0.8451	No	ns	0.1028			5.617	407.8	65.66	511.3		5s:Control vs. 30s:CalEx	-465.9	-649.5 to -282.3	Yes	****	<0.000001								2.04604
	2.30179	100.783	0.633763		2.30179	101.462	0.766246		2.30179	100.431	0.396314		2.30179	100.119	0.484258			16.8	19.5	18.1	14.7		5s:CalEx vs. 30s:Control	-15.74	-22.88 to -8.593	Yes	****	<0.0001			-28.09	359.2	4.091	619.9		5s:CalEx vs. 30s:Control	-792.9	-973.5 to -612.4	Yes	****	<0.000001								2.30179
	2.55754	100.476	0.627519		2.55754	102.664	0.881623		2.55754	100.527	0.44549		2.55754	100.143	0.444058			22.5	10.4	14.7	33.9		5s:CalEx vs. 30s:CalEx	-6.309	-13.79 to 1.177	No	ns	0.1296			226.8	202	111.4	855.5		5s:CalEx vs. 30s:CalEx	-537.1	-726.3 to -348.0	Yes	****	<0.000001								2.55754
	2.8133	99.9723	0.47686		2.8133	102.45	0.947429		2.8133	100.794	0.474183		2.8133	99.6556	0.531402			13.5	39.5	18.8	25.5		30s:Control vs. 30s:CalEx	9.428	2.284 to 16.57	Yes	**	0.0046			12.8	1027	135	596.8		30s:Control vs. 30s:CalEx	255.8	75.32 to 436.3	Yes	**	0.001971								2.8133
	3.06905	99.7516	0.448686		3.06905	101.6	0.860913		3.06905	100.159	0.458966		3.06905	100.26	0.40911			22.8	25.4	3.7	29										273.4	822.5	-4.596	502.6															3.06905
	3.32481	99.5591	0.443963		3.32481	100.298	0.956425		3.32481	99.2753	0.539653		3.32481	99.8838	0.456713			23.8	47	24.3	31.8										309.4	1339	92.2	817.6															3.32481
	3.58056	99.7751	0.478843		3.58056	100.804	0.863543		3.58056	99.2626	0.617031		3.58056	100.241	0.359118			11.9	21.4	14.5	13.6										-8.309	535.3	-58.82	276.9															3.58056
	3.83632	100.497	0.521682		3.83632	99.3876	0.67459		3.83632	99.14	0.548189		3.83632	99.7077	0.378009			18.2	27.8	25.2	20.9										113.5	644.2	84.4	690.4															3.83632
	4.09207	100.354	0.324265		4.09207	100.14	0.726334		4.09207	99.0856	0.572136		4.09207	99.6211	0.255544			16.4	32.4	16.8	15.3										62.33	782.6	21.94	501.6															4.09207
	4.34783	99.8531	0.404425		4.34783	99.95	0.539286		4.34783	98.9348	0.483821		4.34783	100.101	0.305027			1.8	46.2	24.2	17.3										353.9	1145	61.29	343.6															4.34783
	4.60358	100.065	0.402371		4.60358	99.4844	0.567032		4.60358	99.3155	0.406668		4.60358	100.455	0.32849			15.3	25	23.7	33.6										143.9	870.7	103.2	838.8															4.60358
	4.85934	100.141	0.414733		4.85934	100.3	0.576915		4.85934	99.7548	0.386833		4.85934	100.113	0.398973			12.1	38.9	21.4	22.1										8.122	1028	-127.1	518															4.85934
	5.11509	100.044	0.565079		5.11509	99.3726	1.02358		5.11509	100.222	0.422315		5.11509	100.165	0.520631			20.3	40.3	13.3	23.6										79.11	989.5	75.19	659.3															5.11509
	5.37084	99.6389	0.522741		5.37084	100.239	1.06039		5.37084	100.005	0.449858		5.37084	99.7895	0.354754			9.1	44.1	8.7	16.1										111.9	1102	-18.34	277.2															5.37084
	5.6266	99.8312	0.595992		5.6266	99.6061	1.14738		5.6266	99.613	0.448043		5.6266	99.5173	0.418114			15.9	15.3	4.7	-0.79										-27.72	343.5	-169.6	-63.12															5.6266
	5.88235	99.5708	0.534232		5.88235	99.4068	1.10727		5.88235	99.4899	0.521376		5.88235	98.8859	0.545094			20.6	21.9	3.1	2.2										138	517.2	33.79	47.95															5.88235
	6.13811	99.7725	0.615905		6.13811	99.2226	0.816069		6.13811	99.0712	0.518993		6.13811	98.3917	0.494907			25.7	25.5												243.9	441.3																	6.13811
	6.39386	99.5466	0.682029		6.39386	99.1839	0.705158		6.39386	99.491	0.388352		6.39386	99.3679	0.52798			6.3	34.2												-63.19	740.2																	6.39386
	6.64962	99.5874	0.593842		6.64962	98.3064	0.61001		6.64962	98.5346	0.383438		6.64962	99.3318	0.390524			23.2	21.7												27.9	631.8																	6.64962
	6.90537	100.081	0.622944		6.90537	98.1103	0.569335		6.90537	98.9071	0.385802		6.90537	98.6721	0.416336				35.7													1146																	6.90537
	7.16113	99.5056	0.693677		7.16113	97.3352	0.836596		7.16113	98.4595	0.404186		7.16113	98.837	0.531279				53.5													1085																	7.16113
	7.41688	99.2459	0.694238		7.41688	97.5823	0.85207		7.41688	98.8398	0.410634		7.41688	98.6936	0.394708																																		7.41688
	7.67263	98.8905	0.643657		7.67263	97.6592	0.902361		7.67263	98.689	0.402565		7.67263	98.9616	0.332473															Number of PAs	26	28	23	23															7.67263
	7.92839	99.0631	0.832883		7.92839	97.386	0.895688		7.92839	98.0194	0.461352		7.92839	98.9488	0.450729		Number of PAs	26	28	23	23																												7.92839
	8.18414	99.5062	0.665454		8.18414	97.0298	0.57055		8.18414	98.2635	0.432277		8.18414	99.088	0.460151															Mean	95.78	817.5	24.57	561.7															8.18414
	8.4399	99.5	0.66842		8.4399	97.9525	0.68115		8.4399	97.6831	0.550395		8.4399	99.4463	0.358938		Mean	15.86	31.71	15.97	22.28									Std. Deviation	148	328.3	91.7	311.6															8.4399
	8.69565	99.0821	0.621045		8.69565	98.196	0.833482		8.69565	97.356	0.543321		8.69565	98.9155	0.375405		Std. Deviation	5.847	12.26	6.658	11.99									Std. Error of Mean	29.02	62.04	19.12	64.97															8.69565
	8.95141	98.782	0.487306		8.95141	98.7208	0.912802		8.95141	97.6785	0.588873		8.95141	98.5856	0.392989		Std. Error of Mean	1.147	2.317	1.388	2.5																												8.95141
	9.20716	98.5851	0.516269		9.20716	98.5123	0.971169		9.20716	97.758	0.552153		9.20716	98.8343	0.592571																																		9.20716
	9.46292	98.047	0.717135		9.46292	99.2423	0.923439		9.46292	97.0831	0.726509		9.46292	98.855	0.552279																																		9.46292
	9.71867	98.0578	0.609566		9.71867	100.008	0.953489		9.71867	97.3494	0.568914		9.71867	98.6337	0.622078																																		9.71867
	9.97442	97.8453	0.952686		9.97442	99.6874	0.779436		9.97442	97.6893	0.709525		9.97442	98.4976	0.584444																																		9.97442
	10.2302	97.5363	1.46936		10.2302	98.3714	1.67238		10.2302	98.3376	1.05122		10.2302	97.9144	0.789039																																		10.2302
	10.4859	100.239	0.917931		10.4859	98.3452	1.02108		10.4859	98.2049	0.833283		10.4859	98.772	0.661625																																		10.4859
	10.7417	104.119	1.11919		10.7417	100.918	0.814954		10.7417	101.603	0.993445		10.7417	102.065	0.721697																																		10.7417
	10.9974	108.792	1.41016		10.9974	105.453	1.38383		10.9974	106.158	1.05618		10.9974	107.595	1.2558																																		10.9974
	11.2532	109.36	1.35134		11.2532	109.179	1.55749		11.2532	110.687	1.24571		11.2532	109.22	1.22248																																		11.2532
	11.509	110.811	1.38663		11.509	109.838	1.73696		11.509	112.026	1.11978		11.509	112.163	1.36079																																		11.509
	11.7647	110.842	1.34333		11.7647	111.605	1.60244		11.7647	112.392	1.18521		11.7647	111.877	1.21357																																		11.7647
	12.0205	111.033	1.31871		12.0205	110.988	1.51732		12.0205	113.333	1.12524		12.0205	112.883	1.41606																																		12.0205
	12.2762	111.04	1.26503		12.2762	110.97	1.14641		12.2762	113.934	1.12788		12.2762	111.971	1.36798																																		12.2762
	12.532	110.322	1.21929		12.532	110.048	1.13887		12.532	113.803	1.38314		12.532	111.533	1.137																																		12.532
	12.7877	109.32	1.10321		12.7877	109.366	0.910256		12.7877	113.354	1.55214		12.7877	111.342	1.24635																																		12.7877
	13.0435	108.024	1.02653		13.0435	107.172	0.915469		13.0435	112.573	1.39063		13.0435	109.529	1.27982																																		13.0435
	13.2992	106.826	1.05864		13.2992	106.538	0.933208		13.2992	111.779	1.38847		13.2992	108.967	1.30332																																		13.2992
	13.555	106.514	1.02975		13.555	105.747	1.11881		13.555	111.065	1.27269		13.555	107.815	1.25308																																		13.555
	13.8107	106.251	1.18999		13.8107	104.853	1.05917		13.8107	110.836	1.33361		13.8107	107.71	1.30927																																		13.8107
	14.0665	106.075	1.28334		14.0665	106.437	1.3347		14.0665	111.73	1.40385		14.0665	107.635	1.37012																																		14.0665
	14.3223	105.899	1.29206		14.3223	104.366	1.31687		14.3223	111.254	1.31231		14.3223	107.68	1.27569																																		14.3223
	14.578	105.365	1.0072		14.578	105.322	1.18186		14.578	111.057	1.31374		14.578	108.149	1.24841																																		14.578
	14.8338	105.482	0.993661		14.8338	105.351	1.27036		14.8338	110.892	1.39892		14.8338	107.862	1.20182																																		14.8338
	15.0895	106.163	1.04077		15.0895	105.047	1.27152		15.0895	110.505	1.46749		15.0895	107.763	1.14197																																		15.0895
	15.3453	105.955	0.992207		15.3453	107.785	1.43988		15.3453	111.05	1.37452		15.3453	108.619	1.25597																																		15.3453
	15.601	107.003	1.32873		15.601	109.025	1.35529		15.601	111.145	1.25521		15.601	108.212	1.07562																																		15.601
	15.8568	107.952	1.34602		15.8568	109.796	1.30507		15.8568	110.384	1.20117		15.8568	107.974	1.17238																																		15.8568
	16.1125	107.954	1.2748		16.1125	111.659	1.19944		16.1125	110.91	1.49901		16.1125	108.343	1.11714																																		16.1125
	16.3683	108.162	1.62546		16.3683	113.13	1.35541		16.3683	110.409	1.41793		16.3683	108.938	1.20693																																		16.3683
	16.624	107.406	1.71474		16.624	111.766	1.13141		16.624	110.298	1.60577		16.624	108.519	1.08434																																		16.624
	16.8798	105.194	1.68962		16.8798	109.99	1.23929		16.8798	110.381	1.61255		16.8798	109.206	1.19633																																		16.8798
	17.1355	103.539	1.49442		17.1355	107.857	1.11009		17.1355	111.045	1.56104		17.1355	109.163	1.23917																																		17.1355
	17.3913	102.795	1.36715		17.3913	106.315	1.08254		17.3913	111.798	1.60551		17.3913	109.379	1.28113																																		17.3913
	17.6471	101.599	1.19328		17.6471	104.804	1.0867		17.6471	110.81	1.53757		17.6471	109.868	1.35495																																		17.6471
	17.9028	101.66	1.36856		17.9028	102.706	1.26673		17.9028	111.297	1.44914		17.9028	110.216	1.53462																																		17.9028
	18.1586	101.773	1.60272		18.1586	102.278	1.50825		18.1586	111.754	1.591		18.1586	109.911	1.37468																																		18.1586
	18.4143	101.083	1.53869		18.4143	101.898	1.40787		18.4143	111.597	1.38572		18.4143	110.182	1.41564																																		18.4143
	18.6701	100.956	1.57665		18.6701	101.963	1.51251		18.6701	111.883	1.40263		18.6701	110.687	1.56622																																		18.6701
	18.9258	100.898	1.66667		18.9258	101.906	1.63743		18.9258	112.01	1.34902		18.9258	110.895	1.42541																																		18.9258
	19.1816	101.424	1.77419		19.1816	101.315	1.48148		19.1816	112.193	1.44598		19.1816	110.768	1.34717																																		19.1816
	19.4373	100.972	1.72296		19.4373	100.304	1.48317		19.4373	112.024	1.43423		19.4373	111.314	1.35014																																		19.4373
	19.6931	101.548	1.83397		19.6931	100.027	1.1835		19.6931	112.631	1.55978		19.6931	110.803	1.36846																																		19.6931
	19.9488	102.305	1.88165		19.9488	100.91	1.33147		19.9488	113.241	1.46005		19.9488	111.158	1.60421																																		19.9488
	20.2046	101.353	1.64905		20.2046	100.811	1.2555		20.2046	113.133	1.41713		20.2046	111.579	1.55391																																		20.2046
	20.4604	101.145	1.49471		20.4604	101.587	1.25682		20.4604	113.682	1.61418		20.4604	112.069	1.56445																																		20.4604
	20.7161	100.664	1.50307		20.7161	101.989	1.15874		20.7161	113.114	1.45668		20.7161	111.915	1.43557																																		20.7161
	20.9719	100.515	1.44337		20.9719	101.587	1.18919		20.9719	113.622	1.42177		20.9719	111.833	1.47064																																		20.9719
	21.2276	100.496	1.50325		21.2276	102.143	1.09163		21.2276	114.126	1.53421		21.2276	112.882	1.56563																																		21.2276
	21.4834	100.825	1.44524		21.4834	101.987	1.20779		21.4834	114.343	1.58616		21.4834	113.05	1.41902																																		21.4834
	21.7391	101.192	1.44948		21.7391	102.467	1.3479		21.7391	114.846	1.3167		21.7391	112.853	1.5647																																		21.7391
	21.9949	101.865	1.64075		21.9949	102.624	1.22742		21.9949	114.724	1.37279		21.9949	112.326	1.53127																																		21.9949
	22.2506	101.809	1.69475		22.2506	102.381	1.43063		22.2506	115.013	1.3466		22.2506	113.391	1.67193																																		22.2506
	22.5064	101.878	1.86084		22.5064	102.616	1.15955		22.5064	115.728	1.29832		22.5064	113.364	1.52399																																		22.5064
	22.7621	101.692	1.95275		22.7621	102.925	1.31341		22.7621	115.855	1.25175		22.7621	113.418	1.83867																																		22.7621
	23.0179	101.728	1.69941		23.0179	102.983	1.34672		23.0179	115.166	1.39056		23.0179	113.058	1.67559																																		23.0179
	23.2737	101.924	1.99835		23.2737	101.665	1.03793		23.2737	115.217	1.23761		23.2737	113.638	1.72686																																		23.2737
	23.5294	101.642	1.93275		23.5294	101.11	1.24816		23.5294	115.337	1.43428		23.5294	113.033	1.5986																																		23.5294
	23.7852	101.083	1.94099		23.7852	101.514	1.1206		23.7852	115.323	1.3789		23.7852	113.747	1.71098																																		23.7852
	24.0409	100.94	1.85891		24.0409	101.189	1.1521		24.0409	116.348	1.41442		24.0409	114.274	1.82223																																		24.0409
	24.2967	100.729	1.84902		24.2967	100.658	1.01803		24.2967	116.394	1.52868		24.2967	113.947	1.75915																																		24.2967
	24.5524	100.591	1.97662		24.5524	100.368	1.08193		24.5524	116.116	1.43432		24.5524	114.029	1.8331																																		24.5524
	24.8082	100.527	1.92423		24.8082	100.754	1.32764		24.8082	116.923	1.46282		24.8082	113.244	1.76965																																		24.8082
	25.0639	100.873	1.88902		25.0639	100.154	1.18073		25.0639	116.91	1.53557		25.0639	114.322	1.84164																																		25.0639
	25.3197	100.353	2.09377		25.3197	99.7966	1.00384		25.3197	117.016	1.35222		25.3197	114.666	1.78556																																		25.3197
	25.5754	100.586	1.95283		25.5754	99.4767	1.34294		25.5754	116.94	1.36657		25.5754	113.675	1.88937																																		25.5754
	25.8312	100.843	1.9082		25.8312	100.962	1.03543		25.8312	117.838	1.50033		25.8312	113.949	2.03027																																		25.8312
	26.087	100.915	1.88309		26.087	100.521	1.0614		26.087	118.086	1.5452		26.087	113.879	1.99176																																		26.087
	26.3427	100.381	1.97579		26.3427	101.018	0.960172		26.3427	117.252	1.56524		26.3427	114.692	2.01713																																		26.3427
	26.5985	100.373	2.04648		26.5985	100.551	0.967155		26.5985	117.633	1.69968		26.5985	115.024	2.05817																																		26.5985
	26.8542	100.224	2.10683		26.8542	100.548	0.909376		26.8542	117.693	1.6308		26.8542	115.271	1.75133																																		26.8542
	27.11	100.861	2.05671		27.11	100.899	0.904322		27.11	117.462	1.67751		27.11	114.757	1.85293																																		27.11
	27.3657	100.732	2.03453		27.3657	101.107	0.85885		27.3657	117.651	1.74622		27.3657	115.164	1.77516																																		27.3657
	27.6215	100.959	1.90092		27.6215	101.517	1.08938		27.6215	118.52	1.73485		27.6215	114.055	1.80432																																		27.6215
	27.8772	100.388	2.01286		27.8772	100.441	1.07358		27.8772	118.442	1.74003		27.8772	115.49	1.9193																																		27.8772
	28.133	99.9573	1.9265		28.133	100.402	1.19812		28.133	118.556	1.67984		28.133	114.661	1.97879																																		28.133
	28.3887	99.75	1.86525		28.3887	100.597	1.36489		28.3887	119.476	1.73282		28.3887	115.619	1.90238																																		28.3887
	28.6445	100.074	1.95036		28.6445	100.666	1.2614		28.6445	120.231	1.71333		28.6445	116.539	1.97891																																		28.6445
	28.9003	100.417	1.7918		28.9003	100.792	1.37247		28.9003	119.45	1.59409		28.9003	115.692	1.88308																																		28.9003
	29.156	100.423	1.88404		29.156	100.735	1.30427		29.156	119.489	1.61558		29.156	116.496	1.85167																																		29.156
	29.4118	100.433	1.83895		29.4118	100.662	1.30753		29.4118	119.562	1.65216		29.4118	115.973	1.95347																																		29.4118
	29.6675	99.9782	1.83656		29.6675	99.7907	1.09567		29.6675	119.849	1.71867		29.6675	115.279	1.87137																																		29.6675
	29.9233	99.8391	1.7771		29.9233	99.5203	1.11186		29.9233	121.183	1.70435		29.9233	115.499	1.72696																																		29.9233
	30.179	99.7471	1.88331		30.179	99.0434	1.07643		30.179	120.348	1.72659		30.179	116.072	1.74047																																		30.179
	30.4348	99.9565	1.81247		30.4348	99.191	0.981782		30.4348	120.152	1.61078		30.4348	115.45	1.73442																																		30.4348
	30.6905	99.9807	1.8007		30.6905	99.784	1.11732		30.6905	121.026	1.78793		30.6905	115.671	1.78813																																		30.6905
	30.9463	99.9434	1.78707		30.9463	99.9686	1.32536		30.9463	120.673	1.88026		30.9463	115.987	1.87428																																		30.9463
	31.202	100.642	1.83908		31.202	100.359	1.20699		31.202	121.381	1.85227		31.202	115.919	1.83672																																		31.202
	31.4578	100.4	1.63019		31.4578	98.7386	1.07314		31.4578	121.452	1.74902		31.4578	115.729	1.92114																																		31.4578
	31.7136	100.325	1.66954		31.7136	98.9283	1.17024		31.7136	121.102	1.73813		31.7136	115.692	2.04696																																		31.7136
	31.9693	100.065	1.84292		31.9693	98.5387	1.12991		31.9693	121.194	1.58915		31.9693	116.145	2.05344																																		31.9693
	32.2251	100.884	1.60916		32.2251	99.5106	1.41488		32.2251	121.119	1.68359		32.2251	116.148	2.07242																																		32.2251
	32.4808	100.332	1.67154		32.4808	99.0322	1.25303		32.4808	121.154	1.55806		32.4808	117.385	2.13979																																		32.4808
	32.7366	100.442	1.56786		32.7366	99.8854	1.3892		32.7366	121.616	1.59489		32.7366	116.473	2.12398																																		32.7366
	32.9923	99.7223	1.71977		32.9923	100.046	1.41754		32.9923	121.037	1.76283		32.9923	115.925	1.93976																																		32.9923
	33.2481	100.133	1.51842		33.2481	101.356	1.65221		33.2481	121.587	1.84996		33.2481	115.087	2.01031																																		33.2481
	33.5038	99.6005	1.35975		33.5038	101.385	1.58894		33.5038	121.852	1.78005		33.5038	116.044	2.19933																																		33.5038
	33.7596	98.6028	1.62871		33.7596	102.044	1.55575		33.7596	122.034	1.8107		33.7596	115.208	1.95084																																		33.7596
	34.0153	98.6009	1.2609		34.0153	101.821	1.60817		34.0153	121.705	1.95526		34.0153	115.827	1.98178																																		34.0153
	34.2711	98.5934	1.24789		34.2711	101.673	1.73482		34.2711	122.015	1.70603		34.2711	116.507	2.07837																																		34.2711
	34.5269	99.1097	1.29566		34.5269	102.013	1.67097		34.5269	122.752	1.86252		34.5269	116.722	2.22177																																		34.5269
	34.7826	99.3526	1.14122		34.7826	101.764	1.81191		34.7826	123.042	1.77843		34.7826	116.378	2.13077																																		34.7826
	35.0384	99.8176	1.13152		35.0384	101.268	1.72614		35.0384	122.799	1.73697		35.0384	116.303	2.37194																																		35.0384
	35.2941	99.6338	1.15745		35.2941	100.894	1.55983		35.2941	123.122	1.96911		35.2941	116.499	2.31111																																		35.2941
	35.5499	100.027	1.30253		35.5499	101.253	1.57334		35.5499	123.003	1.87205		35.5499	115.479	2.40027																																		35.5499
	35.8056	99.722	1.34808		35.8056	100.091	1.49971		35.8056	122.859	1.97221		35.8056	115.562	2.24957																																		35.8056
	36.0614	99.6228	1.34849		36.0614	99.6634	1.45237		36.0614	123.161	1.99207		36.0614	115.667	2.36928																																		36.0614
	36.3171	99.0515	1.4389		36.3171	99.0971	1.578		36.3171	123.072	1.8381		36.3171	115.634	2.2361																																		36.3171
	36.5729	99.7896	1.18422		36.5729	99.2599	1.83836		36.5729	123.951	1.89081		36.5729	115.554	2.05844																																		36.5729
	36.8286	99.411	1.2066		36.8286	99.4223	1.72394		36.8286	123.804	1.89144		36.8286	116.14	2.20664																																		36.8286
	37.0844	99.0709	1.22247		37.0844	98.8939	1.6478		37.0844	123.873	1.96388		37.0844	116.952	2.29919																																		37.0844
	37.3402	98.7895	1.20169		37.3402	98.4155	1.66624		37.3402	124.313	1.92744		37.3402	117.046	2.3076																																		37.3402
	37.5959	98.2102	1.22787		37.5959	97.7492	1.69503		37.5959	124.608	1.98882		37.5959	116.445	2.33174																																		37.5959
	37.8517	97.2695	1.39854		37.8517	96.8824	1.66069		37.8517	124.775	2.02356		37.8517	116.045	2.2831																																		37.8517
	38.1074	98.2528	1.39243		38.1074	98.4797	1.76541		38.1074	125.073	1.99954		38.1074	116.844	2.3156																																		38.1074
	38.3632	97.6636	1.16745		38.3632	97.9179	1.94352		38.3632	124.34	2.07025		38.3632	115.794	2.28082																																		38.3632
	38.6189	97.5918	1.23021		38.6189	97.7087	1.82957		38.6189	125.049	2.04756		38.6189	116.227	2.31169																																		38.6189
	38.8747	97.8335	1.03737		38.8747	97.9586	1.96284		38.8747	125.016	2.03366		38.8747	116.06	2.27196																																		38.8747
	39.1304	98.0275	0.805065		39.1304	97.9989	1.87307		39.1304	125.782	2.29003		39.1304	116.319	2.19558																																		39.1304
	39.3862	98.5643	0.99803		39.3862	97.1404	1.81869		39.3862	125.435	2.12936		39.3862	115.701	2.33639																																		39.3862
	39.6419	97.6992	0.949488		39.6419	97.5146	1.89349		39.6419	125.575	2.27532		39.6419	115.573	2.49433																																		39.6419
	39.8977	97.766	0.969661		39.8977	97.8756	1.88444		39.8977	125.727	2.21278		39.8977	116.799	2.49288																																		39.8977
	40.1535	98.5659	1.16886		40.1535	97.1247	1.89294		40.1535	125.482	2.26622		40.1535	117.347	2.54914																																		40.1535
	40.4092	98.7882	0.909354		40.4092	96.3686	1.69552		40.4092	127.096	2.59993		40.4092	117.722	2.479																																		40.4092
	40.665	99.8618	1.29498		40.665	96.8501	1.79739		40.665	126.792	2.39781		40.665	118.364	2.47675																																		40.665
	40.9207	99.4621	0.897005		40.9207	97.8815	1.86383		40.9207	126.704	2.26742		40.9207	119.555	2.4012																																		40.9207
	41.1765	99.7493	0.996013		41.1765	98.0437	1.89969		41.1765	126.251	2.09119		41.1765	120.434	2.26509																																		41.1765
	41.4322	100.065	1.03176		41.4322	98.2874	1.78451		41.4322	126.182	2.17232		41.4322	120.7	2.35901																																		41.4322
	41.688	100.18	1.03963		41.688	98.9339	2.03802		41.688	126.056	2.18218		41.688	119.878	2.41059																																		41.688
	41.9437	99.9024	0.885173		41.9437	99.5851	2.03023		41.9437	125.643	2.0498		41.9437	118.791	2.39822																																		41.9437
	42.1995	100.367	1.10622		42.1995	99.7054	2.10055		42.1995	124.788	2.23954		42.1995	117.703	2.55482																																		42.1995
	42.4552	100.304	1.02464		42.4552	99.8259	2.03246		42.4552	123.135	1.93811		42.4552	116.086	2.60548																																		42.4552
	42.711	99.2256	0.838517		42.711	99.2421	1.99423		42.711	122.737	2.01092		42.711	114.939	2.42654																																		42.711
	42.9668	99.3254	0.95739		42.9668	98.6191	1.84528		42.9668	122.141	2.09791		42.9668	113.294	2.46037																																		42.9668
	43.2225	99.2281	1.03309		43.2225	97.9727	1.68218		43.2225	122.075	2.15877		43.2225	112.041	2.33058																																		43.2225
	43.4783	99.2693	0.946688		43.4783	98.1432	1.7143		43.4783	122.212	2.3322		43.4783	112.075	2.2035																																		43.4783
	43.734	99.0231	0.839874		43.734	97.0169	1.58505		43.734	121.23	2.22726		43.734	111.848	2.20116																																		43.734
	43.9898	98.8729	0.883158		43.9898	96.8251	1.46515		43.9898	121.446	2.29133		43.9898	111.309	2.29776																																		43.9898
	44.2455	98.7576	0.859709		44.2455	96.271	1.37698		44.2455	120.359	2.15232		44.2455	111.392	2.31692																																		44.2455
	44.5013	99.1489	0.989035		44.5013	96.9607	1.40977		44.5013	119.71	2.18688		44.5013	110.674	2.2093																																		44.5013
	44.757	99.3901	1.04087		44.757	96.5575	1.46852		44.757	120.01	2.23037		44.757	110.138	2.30016																																		44.757
	45.0128	98.9321	0.945721		45.0128	96.7997	1.46341		45.0128	119.343	2.34338		45.0128	109.907	2.18499																																		45.0128
	45.2685	99.3545	0.887264		45.2685	97.4079	1.58617		45.2685	119.366	2.40463		45.2685	110.338	2.12577																																		45.2685
	45.5243	99.9018	1.03113		45.5243	97.8693	1.6448		45.5243	119.343	2.46291		45.5243	110.015	2.09642																																		45.5243
	45.7801	99.7593	0.921536		45.7801	99.2372	1.99599		45.7801	118.497	2.50732		45.7801	109.299	2.07834																																		45.7801
	46.0358	100.29	0.822516		46.0358	99.0366	1.94547		46.0358	118.603	2.57092		46.0358	109.198	2.17616																																		46.0358
	46.2916	100.184	0.999043		46.2916	99.1454	2.01529		46.2916	117.452	2.45219		46.2916	108.453	2.15332																																		46.2916
	46.5473	99.7512	0.956652		46.5473	98.9367	2.08597		46.5473	117.665	2.68113		46.5473	109.421	2.14158																																		46.5473
	46.8031	99.6259	1.01809		46.8031	98.0264	1.93867		46.8031	116.75	2.31941		46.8031	109.281	2.10813																																		46.8031
	47.0588	100.166	1.10965		47.0588	97.705	1.91275		47.0588	117.611	2.55491		47.0588	108.704	1.80995																																		47.0588
	47.3146	100.595	1.10427		47.3146	98.0601	2.02335		47.3146	116.202	2.33669		47.3146	108.746	1.9259																																		47.3146
	47.5703	101.155	1.1102		47.5703	96.9702	1.6757		47.5703	115.965	2.34563		47.5703	108.279	1.85742																																		47.5703
	47.8261	100.376	1.38744		47.8261	98.3883	1.76615		47.8261	116.009	2.50581		47.8261	108.681	1.92129																																		47.8261
	48.0818	100.591	1.07642		48.0818	98.149	1.73981		48.0818	116.035	2.5747		48.0818	107.447	1.86417																																		48.0818
	48.3376	100.826	1.29032		48.3376	98.1157	1.86246		48.3376	114.334	2.35491		48.3376	107.766	1.9234																																		48.3376
	48.5934	99.7122	1.22522		48.5934	98.3021	1.98941		48.5934	114.745	2.51301		48.5934	108.415	2.02735																																		48.5934
	48.8491	100.156	1.15288		48.8491	98.8466	2.02549		48.8491	114.141	2.49288		48.8491	108.295	1.7676																																		48.8491
	49.1049	99.9938	1.24722		49.1049	99.2263	2.13286		49.1049	113.529	2.41358		49.1049	107.483	1.86648																																		49.1049
	49.3606	100.076	1.27038		49.3606	98.6406	2.141		49.3606	112.397	2.44372		49.3606	107.466	1.8671																																		49.3606
	49.6164	99.9812	1.19611		49.6164	99.0954	2.30013		49.6164	111.863	2.2116		49.6164	106.455	1.79987																																		49.6164
	49.8721	100.097	1.1319		49.8721	98.4149	2.12682		49.8721	111.594	2.35367		49.8721	106.734	1.78031																																		49.8721
	50.1279	99.8616	1.13419		50.1279	99.4023	2.23998		50.1279	111.088	2.19061		50.1279	105.323	1.51093																																		50.1279
	50.3836	100.54	0.814554		50.3836	98.8187	2.16726		50.3836	111.388	2.55939		50.3836	105.482	1.70855																																		50.3836
	50.6394	100.019	0.814326		50.6394	98.3508	2.07205		50.6394	110.287	2.17548		50.6394	105.263	1.47215																																		50.6394
	50.8951	100.144	0.729486		50.8951	98.2145	1.73384		50.8951	110.327	2.55023		50.8951	105.6	1.66451																																		50.8951
									51.1509	109.443	2.3831		51.1509	104.924	1.66768																																		51.1509
									51.4066	109.836	2.24019		51.4066	104.689	1.77074
									51.6624	108.768	2.06981		51.6624	103.468	1.7064
									51.9182	108.008	1.98682		51.9182	103.778	1.64522
									52.1739	107.949	2.0132		52.1739	103.864	1.85172
									52.4297	107.665	2.15196		52.4297	104.641	1.86424
									52.6854	106.929	2.1818		52.6854	104.783	1.8149
									52.9412	106.058	2.19109		52.9412	103.357	1.65295
									53.1969	105.688	2.30908		53.1969	103.735	1.61582
									53.4527	105.174	2.27981		53.4527	103.923	1.75604
									53.7084	104.263	2.29201		53.7084	103.446	1.74337
									53.9642	104.478	2.27055		53.9642	102.621	1.89173
									54.2199	103.713	2.2299		54.2199	102.294	1.64316
									54.4757	103.758	2.10183		54.4757	102.441	1.72042
									54.7315	104.475	2.37787		54.7315	101.304	1.55929
									54.9872	104.069	2.1133		54.9872	102.126	1.63726
									55.243	103.571	2.14397		55.243	102.284	1.6378
									55.4987	103.211	2.42487		55.4987	101.554	1.77295
									55.7545	103.542	2.09466		55.7545	101.019	1.78356
									56.0102	103.615	2.1028		56.0102	101.052	1.79499
									56.266	103.037	2.28092		56.266	101.261	1.70237
									56.5217	104.107	2.34343		56.5217	100.907	1.61217
									56.7775	102.358	1.95987		56.7775	100.563	1.65343
									57.0332	102.509	2.0284		57.0332	100.484	1.49339
									57.289	102.672	2.0785		57.289	100.946	1.56299
									57.5448	102.672	2.18993		57.5448	100.943	1.57271
									57.8005	101.906	2.08259		57.8005	101.418	1.85673
									58.0563	101.62	1.92084		58.0563	101.212	1.84195
									58.312	100.975	1.96924		58.312	101.033	1.82489
									58.5678	100.955	1.87044		58.5678	100.915	1.75055
									58.8235	101.891	2.31105		58.8235	100.934	1.59826
									59.0793	100.863	1.92835		59.0793	101.466	1.55016
									59.335	100.402	1.90132		59.335	100.352	1.50122
									59.5908	100.54	1.93411		59.5908	100.672	1.60133
									59.8465	100.66	2.00858		59.8465	100.567	1.59593
									60.1023	100.206	2.09761		60.1023	100.628	1.67289
									60.3581	99.9915	1.78978		60.3581	100.833	1.5378
									60.6138	99.6436	1.88611		60.6138	100.988	1.59019
									60.8696	100.351	1.96878		60.8696	101.424	1.4805
									61.1253	99.506	1.65135		61.1253	101.894	1.6549
									61.3811	100.385	1.79129		61.3811	102.512	1.69994
									61.6368	99.9806	1.65262		61.6368	102.735	1.54081
									61.8926	100.464	1.87013		61.8926	101.315	1.45568
									62.1483	100.929	1.91016		62.1483	100.82	1.77837
									62.4041	101.239	1.98106		62.4041	101.763	1.58962
									62.6598	100.574	1.88447		62.6598	100.184	1.65098
									62.9156	100.771	1.80019		62.9156	100.554	1.56734
									63.1714	100.342	1.69927		63.1714	100.526	1.71262
									63.4271	101.09	2.21638		63.4271	100.882	1.74946
									63.6829	100.642	1.85402		63.6829	100.544	1.65804
									63.9386	100.258	1.66015		63.9386	100.149	1.70126
									64.1944	100.675	1.76608		64.1944	99.5231	1.40358
									64.4501	100.48	1.73856		64.4501	100.369	1.76812
									64.7059	100.401	2.08445		64.7059	99.8181	1.61092
									64.9616	100.148	1.69157		64.9616	100.368	1.8676
									65.2174	100.07	1.67323		65.2174	100.191	1.83145
									65.4731	100.568	1.73529		65.4731	100.434	1.84423
									65.7289	100.787	1.83377		65.7289	100.119	1.86281
									65.9847	101.072	1.84155		65.9847	100.468	1.77307
									66.2404	100.961	1.76136		66.2404	99.7244	1.6685
									66.4962	100.696	1.75636		66.4962	99.5613	1.62697
									66.7519	101.346	1.94716		66.7519	99.7438	1.55915
									67.0077	100.897	1.78251		67.0077	99.5597	1.5596
									67.2634	100.917	1.64495		67.2634	99.1636	1.71807
									67.5192	100.347	1.56848		67.5192	99.401	1.5427
									67.7749	101.297	1.76842		67.7749	98.8617	1.7039
									68.0307	101.352	1.7393		68.0307	99.1065	1.78599
									68.2864	101.337	1.77736		68.2864	99.8482	1.68943
									68.5422	101.852	2.05276		68.5422	99.9052	1.66874
									68.798	101.074	1.86046		68.798	99.8822	1.43992
									69.0537	101.468	1.7854		69.0537	99.434	1.61431
									69.3095	101.036	1.79842		69.3095	100.298	1.64023
									69.5652	101.377	1.7898		69.5652	100.758	1.61611
									69.821	101.147	1.43602		69.821	100.46	1.78169
									70.0767	101.302	1.67093		70.0767	100.321	1.57207
									70.3325	101.35	1.60866		70.3325	100.622	1.62029
									70.5882	100.714	1.50506		70.5882	100.852	1.95764
									70.844	101.999	1.72144		70.844	100.852	1.69736
									71.0997	101.047	1.46564		71.0997	100.462	1.75836
									71.3555	101.56	1.47505		71.3555	100.115	1.62172
									71.6113	101.456	1.40145		71.6113	100.872	2.02968
									71.867	101.146	1.36506		71.867	100.22	1.82971
									72.1228	100.748	1.38398		72.1228	100.491	1.92399
									72.3785	101.058	1.49114		72.3785	99.3853	2.09247
									72.6343	101.064	1.62389		72.6343	100.041	1.87252
									72.89	101.358	1.72726		72.89	99.3756	1.5329
									73.1458	101.221	1.58493		73.1458	99.976	1.66975
									73.4015	101.53	1.5653		73.4015	100.403	1.75847
									73.6573	101.576	1.67217		73.6573	100.758	1.67866
									73.913	100.916	1.27705		73.913	100.881	1.54626
									74.1688	100.733	1.32268		74.1688	100.397	1.82503
									74.4246	101.579	1.46463		74.4246	100.877	1.64958
									74.6803	101.03	1.44769		74.6803	99.942	1.65594
									74.9361	100.604	1.42716		74.9361	99.6099	1.70323
									75.1918	101.03	1.57928		75.1918	99.8855	1.86088
									75.4476	100.084	1.44227		75.4476	99.5568	1.71262
									75.7033	101.174	1.64476		75.7033	99.8441	1.77261
									75.9591	100.669	1.67831		75.9591	99.1859	1.64871
									76.2148	101.202	1.88876		76.2148	99.6431	1.64565
									76.4706	100.463	1.45192		76.4706	100.114	1.74809
									76.7263	101.414	2.10092		76.7263	99.3574	1.5849
									76.9821	100.705	1.60696		76.9821	100.712	1.65399
									77.2379	101.678	1.72105		77.2379	101.162	1.68881
									77.4936	101.909	2.01274		77.4936	101.673	1.67037
									77.7494	101.612	1.7917		77.7494	100.895	1.36012
									78.0051	101.385	1.90756		78.0051	100.842	1.5709
									78.2609	100.757	1.63337		78.2609	100.619	1.62856
									78.5166	100.787	1.79786		78.5166	101.153	1.85429
									78.7724	100.327	1.60478		78.7724	100.683	1.88768
									79.0281	101.337	1.52219		79.0281	100.486	1.99269
									79.2839	101.52	1.59032		79.2839	101.116	1.53902
									79.5396	101.907	1.56466		79.5396	100.634	1.5938
									79.7954	101.846	1.44353		79.7954	100.935	1.55173
									80.0512	101.661	1.59825		80.0512	100.055	1.53381
									80.3069	101.698	1.89507		80.3069	100.276	1.72676
									80.5627	101.489	1.73766		80.5627	100.087	1.95919
									80.8184	102.205	2.06224		80.8184	100.32	1.97491
									81.0742	101.668	2.03758		81.0742	99.8458	1.87353
									81.3299	101.92	2.09318		81.3299	100.865	1.83004
									81.5857	101.972	2.09977		81.5857	100.902	1.77405
									81.8414	102.165	1.98885		81.8414	100.942	1.89134
									82.0972	101.837	1.56951		82.0972	100.455	1.94397
									82.3529	101.667	1.65142		82.3529	99.7182	1.77339
									82.6087	102.005	1.62391		82.6087	99.9501	1.61767
									82.8645	101.629	1.55249		82.8645	99.4652	1.57495
									83.1202	102.021	2.12468		83.1202	100.096	1.52859
									83.376	101.483	2.08373		83.376	100.465	1.56839
									83.6317	101.835	2.01389		83.6317	99.8666	1.65706
									83.8875	101.459	1.87996		83.8875	100.913	1.75624
									84.1432	101.609	2.02105		84.1432	100.035	1.58207
									84.399	101.891	1.9672		84.399	99.6368	1.59867
									84.6547	101.011	1.79745		84.6547	100.201	1.64855
									84.9105	101.874	2.06362		84.9105	99.9626	1.70755
									85.1662	101.304	1.8738		85.1662	100.909	2.0661
									85.422	101.327	2.10424		85.422	101.024	1.90778
									85.6777	101.53	2.07178		85.6777	100.345	2.00036
									85.9335	102.223	2.01904		85.9335	100.152	2.01277
									86.1893	102.807	2.15348		86.1893	100.44	2.21393
									86.445	102.83	2.17125		86.445	100.254	1.94173
									86.7008	102.176	1.8499		86.7008	100.543	1.79438
									86.9565	103.111	2.10558		86.9565	100.129	1.94171
									87.2123	102.177	1.9285		87.2123	99.8221	1.96643
									87.468	102.754	2.07747		87.468	99.915	1.85897
									87.7238	101.702	2.10487		87.7238	100.014	1.84952
									87.9795	102.078	2.20214		87.9795	100.907	1.82731
									88.2353	101.577	1.83675		88.2353	100.921	1.84121
									88.491	101.655	1.85896		88.491	100.533	1.77622
									88.7468	101.21	1.90329		88.7468	100.3	1.68981
									89.0026	100.974	1.70805		89.0026	100.45	1.82312
									89.2583	101.225	1.97972		89.2583	99.7895	1.68476
									89.5141	101.088	1.91208		89.5141	99.7473	1.70081
									89.7698	101.353	1.93308		89.7698	99.6385	1.61585
									90.0256	101.823	1.81207		90.0256	99.906	1.604
									90.2813	101.065	1.68253		90.2813	99.5159	1.77621
									90.5371	101.368	1.7065		90.5371	99.0348	1.49223
									90.7928	101.825	1.77966		90.7928	99.6481	1.68629
									91.0486	101.967	1.79201		91.0486	99.2018	1.829
									91.3043	101.992	1.5118		91.3043	98.5978	1.69776
									91.5601	101.852	1.59279		91.5601	99.1392	1.98668
									91.8159	101.504	1.75822		91.8159	98.8706	1.7777
									92.0716	101.839	1.8302		92.0716	98.6335	2.05118
									92.3274	100.963	1.6778		92.3274	98.7261	1.86554
									92.5831	101.353	1.70789		92.5831	99.5872	1.9909
									92.8389	101.141	1.69007		92.8389	100.341	1.9242
									93.0946	101.651	1.67037		93.0946	99.5178	1.7801
									93.3504	101.626	1.98226		93.3504	99.9842	1.86162
									93.6061	101.049	1.43343		93.6061	100.774	1.82942
									93.8619	101.62	1.56184		93.8619	100.521	1.68025
									94.1176	101.654	1.44925		94.1176	100.108	1.76678
									94.3734	101.655	1.44612		94.3734	99.6005	1.90621
									94.6292	102.293	1.46174		94.6292	100.108	1.96741
									94.8849	102.378	1.44554		94.8849	99.99	1.92748
									95.1407	102.795	1.72647		95.1407	99.5971	1.74682
									95.3964	102.675	1.45864		95.3964	99.4516	1.64205
									95.6522	102.543	1.74193		95.6522	99.3622	1.69429
									95.9079	101.856	1.54731		95.9079	99.0557	1.69023
									96.1637	101.284	1.36304		96.1637	98.8917	1.68401
									96.4194	101.638	1.6656		96.4194	98.8467	1.68272
									96.6752	101.987	1.67815		96.6752	99.5691	1.90949
									96.9309	101.61	1.58697		96.9309	99.9516	2.08756
									97.1867	102.41	1.73921		97.1867	99.2903	2.22158
									97.4425	101.655	1.55031		97.4425	98.3118	1.93511
									97.6982	101.888	1.6552		97.6982	98.0565	2.01199
									97.954	101.866	1.45229		97.954	97.8036	1.91304
									98.2097	101.169	1.35402		98.2097	98.0761	1.94063
									98.4655	101.011	1.55515		98.4655	99.1201	1.87242
									98.7212	101.414	1.45055		98.7212	99.2424	1.74328
									98.977	101.556	1.62616		98.977	99.3176	1.80513
									99.2327	101.367	1.51668		99.2327	99.1916	1.59049
									99.4885	101.473	1.68869		99.4885	98.9388	1.74647
									99.7442	101.47	1.80995		99.7442	98.8384	1.75373
									100	101.263	1.71653		100	98.9211	1.70619
									100.256	102.496	1.95688		100.256	99.0016	1.61391
									100.512	102.149	1.83057		100.512	98.1844	1.45938
									100.767	101.498	1.64972		100.767	98.4817	1.44327
									101.023	101.361	1.84781		101.023	97.6322	1.40201
									101.279	101.51	1.61779		101.279	97.6473	1.37721
									101.535	101.509	1.70923		101.535	98.1701	1.42127
									101.79	101.373	1.43143		101.79	97.7659	1.34467
									102.046	101.552	1.69902		102.046	97.7681	1.46537
									102.302	102.08	1.41968		102.302	97.8695	1.46308
[truncated: 100 more columns]

## Sheet: Figure 3
Fig 3a															Fig 3b																Fig 3d							Fig 3e							Fig 3f
Left Graph	Relative locomotion (5sec stim)								Right Graph						Left Graph	Relative locomotion (30sec stim)								Right Graph								No stimulation							30s whisker stimulation							Startle
	Control				CalEx					5s			Mann Whitney test			Control				CalEx					30s			Mann Whitney test				Pupil				Locomotion			Pupil				Locomotion			Pupil
	Time (s)	mean	SEM		Time (s)	mean	SEM			Control	CalEx		P value	0.1991		Time (s)	mean	SEM		Time (s)	mean	SEM			Control	CalEx		P value	0.8977			Time (s)	mean	SEM		Time (s)	mean		Time (s)	mean	SEM		Time (s)	mean		Time (s)	mean	SEM
	0.136	0.211739	0.012695		0.136	0.225314	0.0141743			0.482368	0.446089		Exact or approximate P value?	Exact		0.136	0.196233	0.012292		0.136	0.273495	0.0150956			0.499636	0.493948		Exact or approximate P value?	Exact			0.025	101.24	1.29088		0.0625	0.231724		0.025	98.1903	1.69369		0.0625	0.256282		0.025	98.3384	3.51473
	0.392	0.205712	0.0114287		0.392	0.209306	0.0131586			0.480258	0.424232		P value summary	ns		0.392	0.189729	0.0121436		0.392	0.264287	0.0146056			0.479227	0.48366		P value summary	ns			0.05	101.869	1.66625		0.1625	0.246482		0.05	98.352	1.69436		0.1625	0.235949		0.05	98.7176	3.53746
	0.648	0.204739	0.0119013		0.648	0.210407	0.0130001			0.470081	0.424232		Significantly different (P < 0.05)?	No		0.648	0.188099	0.0110958		0.648	0.257874	0.0144844			0.479227	0.48348		Significantly different (P < 0.05)?	No			0.075	102.59	2.1537		0.2625	0.195206		0.075	98.461	1.69099		0.2625	0.244736		0.075	98.9574	3.45537
	0.904	0.202851	0.0124656		0.904	0.208345	0.0128853			0.457186	0.422957		One- or two-tailed P value?	Two-tailed		0.904	0.19058	0.0121752		0.904	0.26883	0.0155465			0.474992	0.465073		One- or two-tailed P value?	Two-tailed			0.1	102.684	2.14257		0.3625	0.225763		0.1	98.545	1.69059		0.3625	0.255984		0.1	99.0963	3.4325
	1.16	0.214838	0.0123426		1.16	0.203063	0.0134812			0.457186	0.409369		Sum of ranks in column A,B	4838 , 5032		1.16	0.192858	0.0131878		1.16	0.263134	0.0142437			0.466079	0.442649		Sum of ranks in column A,B	5405 , 5035			0.125	102.613	1.9867		0.4625	0.251978		0.125	98.6604	1.69476		0.4625	0.250111		0.125	99.1796	3.41771
	1.416	0.213519	0.01327		1.416	0.210253	0.014269			0.454691	0.407781		Mann-Whitney U	2137		1.416	0.192113	0.0140073		1.416	0.263141	0.0153803			0.461728	0.442649		Mann-Whitney U	2555			0.15	100.921	0.938378		0.5625	0.196945		0.15	98.6715	1.70718		0.5625	0.250885		0.15	99.0255	3.42029
	1.672	0.210442	0.013414		1.672	0.216398	0.014114			0.448233	0.407666					1.672	0.188573	0.0136128		1.672	0.266693	0.0146125			0.455075	0.441936						0.175	100.949	0.911806		0.6625	0.269632		0.175	98.6738	1.70638		0.6625	0.246682		0.175	98.8728	3.37808
	1.928	0.209615	0.0126656		1.928	0.21639	0.0145364			0.418053	0.402749					1.928	0.199731	0.0137677		1.928	0.262911	0.0135151			0.444359	0.404029						0.2	100.968	0.891323		0.7625	0.209542		0.2	98.6228	1.69496		0.7625	0.242734		0.2	98.7122	3.30591
	2.184	0.2286	0.0141585		2.184	0.214713	0.0140362			0.418053	0.395896					2.184	0.20501	0.0140304		2.184	0.270922	0.0138602			0.440473	0.401791						0.225	100.898	0.854563		0.8625	0.19212		0.225	98.6042	1.69126		0.8625	0.239455		0.225	98.6168	3.25652
	2.44	0.21732	0.0128662		2.44	0.210801	0.0142796			0.417913	0.389819					2.44	0.202931	0.0142854		2.44	0.268856	0.0136803			0.439881	0.397897						0.25	100.876	0.82305		0.9625	0.201777		0.25	98.543	1.67764		0.9625	0.265389		0.25	98.4464	3.14331
	2.696	0.208915	0.0131067		2.696	0.211348	0.014194			0.417913	0.389819					2.696	0.217127	0.0149364		2.696	0.249593	0.0137093			0.426871	0.397164						0.275	100.873	0.784772		1.0625	0.21916		0.275	98.514	1.67833		1.0625	0.251009		0.275	98.2104	3.02588
	2.952	0.216467	0.01385		2.952	0.203628	0.0141542			0.414677	0.389588					2.952	0.204823	0.0146708		2.952	0.247579	0.0134258			0.422536	0.396804						0.3	100.98	0.795863		1.1625	0.20963		0.3	98.5019	1.67149		1.1625	0.264737		0.3	98.1178	2.99772
	3.208	0.219475	0.0132472		3.208	0.19924	0.0128841			0.414101	0.387428					3.208	0.204666	0.0145195		3.208	0.247731	0.0147717			0.419185	0.393967						0.325	100.991	0.79582		1.2625	0.229108		0.325	98.464	1.6653		1.2625	0.231838		0.325	97.9396	2.94814
	3.464	0.228911	0.0146262		3.464	0.200847	0.0141739			0.361661	0.387428					3.464	0.207288	0.0148478		3.464	0.251906	0.0153003			0.413578	0.385968						0.35	100.995	0.798867		1.3625	0.231304		0.35	98.4671	1.68114		1.3625	0.215228		0.35	97.8296	3.0129
	3.72	0.229812	0.0160441		3.72	0.200657	0.0130729			0.361661	0.384365					3.72	0.20558	0.0151949		3.72	0.243503	0.0145149			0.411846	0.38236						0.375	101.078	0.792872		1.4625	0.216146		0.375	98.455	1.6843		1.4625	0.265022		0.375	98.0615	3.24983
	3.976	0.215111	0.0139585		3.976	0.187303	0.011708			0.360199	0.379397					3.976	0.211139	0.0150663		3.976	0.252255	0.0149673			0.404892	0.371072						0.4	101.087	0.789506		1.5625	0.255199		0.4	98.6132	1.72545		1.5625	0.256032		0.4	97.9952	3.20352
	4.232	0.207366	0.0134772		4.232	0.194897	0.0118847			0.357096	0.371411					4.232	0.208545	0.0136837		4.232	0.241582	0.0139098			0.404345	0.368976						0.425	101.023	0.789546		1.6625	0.216023		0.425	98.7654	1.78452		1.6625	0.267023		0.425	97.9349	3.17476
	4.488	0.207574	0.0142233		4.488	0.207351	0.0125506			0.357096	0.371411					4.488	0.212898	0.0139803		4.488	0.247352	0.0145677			0.402794	0.368137						0.45	100.948	0.825503		1.7625	0.247209		0.45	98.7438	1.7857		1.7625	0.284582		0.45	97.8377	3.16184
	4.744	0.195287	0.013014		4.744	0.213764	0.0122569			0.352072	0.362352					4.744	0.22708	0.0143862		4.744	0.24342	0.0134115			0.401964	0.368137						0.475	100.938	0.877212		1.8625	0.243823		0.475	98.7176	1.78179		1.8625	0.263607		0.475	97.7286	3.11908
	5	0.202397	0.0131004		5	0.225106	0.0143583			0.344126	0.361494					5	0.225526	0.0149496		5	0.235469	0.0140643			0.399004	0.35973						0.5	100.976	0.890486		1.9625	0.251788		0.5	98.7102	1.7907		1.9625	0.272527		0.5	97.7337	3.09343
	5.256	0.212266	0.0129567		5.256	0.22253	0.0147441			0.344126	0.361028					5.256	0.235443	0.016516		5.256	0.257585	0.014477			0.397992	0.358785						0.525	100.928	0.928022		2.0625	0.303863		0.525	98.7304	1.79496		2.0625	0.266401		0.525	97.4879	2.84451
	5.512	0.205675	0.012982		5.512	0.21739	0.0146987			0.34002	0.361028					5.512	0.223419	0.0161603		5.512	0.264473	0.0160728			0.397992	0.358706						0.55	100.819	0.966668		2.1625	0.271712		0.55	98.7263	1.79322		2.1625	0.276809		0.55	97.516	2.79543
	5.768	0.205504	0.0139074		5.768	0.211908	0.0135799			0.34002	0.358617					5.768	0.227517	0.0147182		5.768	0.242295	0.0139343			0.383749	0.358706						0.575	100.766	1.00404		2.2625	0.279992		0.575	98.7477	1.79364		2.2625	0.268543		0.575	97.6615	2.73714
	6.024	0.207671	0.0134254		6.024	0.202536	0.0128977			0.33796	0.356932					6.024	0.224857	0.0153685		6.024	0.256976	0.0147194			0.380371	0.358014						0.6	100.714	1.05606		2.3625	0.317528		0.6	98.7792	1.79875		2.3625	0.246133		0.6	97.8112	2.66544
	6.28	0.197114	0.0115933		6.28	0.210724	0.0132808			0.333408	0.351937					6.28	0.228973	0.0146659		6.28	0.263204	0.0152135			0.374326	0.358014						0.625	100.666	1.12632		2.4625	0.236319		0.625	98.7983	1.80677		2.4625	0.267672		0.625	97.9054	2.5531
	6.536	0.201925	0.0111853		6.536	0.213446	0.0139658			0.321264	0.347497					6.536	0.220014	0.0147773		6.536	0.257028	0.0153612			0.368946	0.351018						0.65	100.642	1.21692		2.5625	0.240753		0.65	98.8344	1.80815		2.5625	0.277086		0.65	98.0716	2.50088
	6.792	0.204171	0.0130246		6.792	0.207711	0.01393			0.321264	0.347497					6.792	0.218176	0.0144338		6.792	0.255612	0.0156676			0.368946	0.340723						0.675	100.662	1.26347		2.6625	0.259368		0.675	98.8833	1.80358		2.6625	0.282565		0.675	98.1833	2.46616
	7.048	0.201294	0.0128065		7.048	0.219173	0.015536			0.320403	0.346075					7.048	0.217682	0.0143371		7.048	0.254683	0.0163999			0.345152	0.338612						0.7	100.675	1.26212		2.7625	0.325639		0.7	98.892	1.80143		2.7625	0.286992		0.7	98.1673	2.381
	7.304	0.201848	0.0125136		7.304	0.208585	0.01453			0.312004	0.346075					7.304	0.218461	0.0157359		7.304	0.259257	0.015779			0.32858	0.338612						0.725	100.788	1.28124		2.8625	0.26401		0.725	98.8974	1.80463		2.8625	0.289984		0.725	98.1422	2.32038
	7.56	0.207569	0.0128756		7.56	0.199985	0.0131015			0.308115	0.345032					7.56	0.21803	0.0152046		7.56	0.258774	0.0160091			0.326031	0.337874						0.75	101.032	1.33642		2.9625	0.262589		0.75	98.9304	1.80785		2.9625	0.269381		0.75	98.0987	2.19441
	7.816	0.20347	0.0124305		7.816	0.198074	0.0139347			0.307977	0.339637					7.816	0.227023	0.0154342		7.816	0.268855	0.0156468			0.32108	0.336329						0.775	101.224	1.37747		3.0625	0.271161		0.775	98.9397	1.79788		3.0625	0.292368		0.775	97.9872	2.06806
	8.072	0.203113	0.0130325		8.072	0.198292	0.0129272			0.307163	0.332011					8.072	0.219491	0.0156422		8.072	0.259205	0.0151371			0.319757	0.336154						0.8	101.361	1.4095		3.1625	0.256335		0.8	98.9806	1.78176		3.1625	0.293305		0.8	97.9496	1.99375
	8.328	0.212091	0.0139981		8.328	0.195254	0.0118636			0.306447	0.326307					8.328	0.212216	0.0144307		8.328	0.252616	0.0149361			0.319076	0.334389						0.825	101.597	1.44719		3.2625	0.239401		0.825	98.9673	1.7733		3.2625	0.275755		0.825	97.8317	1.88797
	8.584	0.203954	0.0136451		8.584	0.208407	0.0134017			0.306172	0.326307					8.584	0.206578	0.0150418		8.584	0.237129	0.0137511			0.31461	0.324126						0.85	101.958	1.48211		3.3625	0.25694		0.85	98.9973	1.77733		3.3625	0.275918		0.85	97.7255	1.85746
	8.84	0.203638	0.0131258		8.84	0.204572	0.0130968			0.29938	0.325089					8.84	0.224912	0.0164996		8.84	0.243579	0.014114			0.313634	0.323849						0.875	102.264	1.52602		3.4625	0.227322		0.875	98.9889	1.77421		3.4625	0.27859		0.875	97.6675	1.85018
	9.096	0.209715	0.0127786		9.096	0.208581	0.0129137			0.298754	0.324009					9.096	0.225025	0.0157596		9.096	0.252322	0.014307			0.313634	0.319892						0.9	102.475	1.57724		3.5625	0.253283		0.9	99.0101	1.76977		3.5625	0.276212		0.9	97.5995	1.83352
	9.352	0.222807	0.0120215		9.352	0.215178	0.0136366			0.298754	0.319674					9.352	0.21817	0.0161538		9.352	0.243092	0.0142584			0.310444	0.319892						0.925	102.758	1.63428		3.6625	0.218168		0.925	99.0477	1.76358		3.6625	0.267925		0.925	97.6263	1.81381
	9.608	0.226676	0.012899		9.608	0.211303	0.0133121			0.296057	0.318956					9.608	0.220773	0.0153866		9.608	0.25148	0.0141502			0.306622	0.319438						0.95	103.029	1.7052		3.7625	0.226913		0.95	99.0649	1.76273		3.7625	0.297013		0.95	97.7063	1.81439
	9.864	0.211293	0.01188		9.864	0.212358	0.0125055			0.295903	0.318956					9.864	0.228913	0.0153615		9.864	0.26876	0.0148715			0.306622	0.31677						0.975	103.226	1.7731		3.8625	0.231399		0.975	99.0663	1.76474		3.8625	0.262119		0.975	97.7146	1.81783
	10.12	0.393233	0.00901298		10.12	0.351926	0.00970982			0.291542	0.315616					10.12	0.400315	0.00854824		10.12	0.354851	0.00956842			0.304192	0.31677						1	103.326	1.81782		3.9625	0.211597		1	99.0353	1.76289		3.9625	0.267428		1	97.7306	1.81157
	10.376	0.397406	0.0105294		10.376	0.372226	0.0110884			0.290971	0.315616					10.376	0.414101	0.00929897		10.376	0.364903	0.0107649			0.291521	0.315859						1.025	103.466	1.8682		4.0625	0.277307		1.025	98.9399	1.76039		4.0625	0.294703		1.025	97.7911	1.85962
	10.632	0.380692	0.0114082		10.632	0.348586	0.0119305			0.289403	0.315494					10.632	0.395095	0.00994728		10.632	0.35252	0.0106136			0.291157	0.315859						1.05	103.572	1.91999		4.1625	0.275277		1.05	98.7266	1.74592		4.1625	0.290922		1.05	98.1853	2.08647
	10.888	0.35761	0.0128267		10.888	0.357141	0.0118282			0.288381	0.313514					10.888	0.386343	0.0116739		10.888	0.357233	0.0114876			0.288349	0.315529						1.075	103.591	1.94825		4.2625	0.21779		1.075	99.4308	1.93648		4.2625	0.278674		1.075	98.4781	2.26573
	11.144	0.318537	0.0125333		11.144	0.351651	0.0122804			0.286526	0.307663					11.144	0.384222	0.0112051		11.144	0.345774	0.0125011			0.281636	0.309433						1.1	103.574	1.98786		4.3625	0.224922		1.1	99.4169	1.93974		4.3625	0.277076		1.1	98.426	2.27722
	11.4	0.292617	0.0123483		11.4	0.337225	0.0134694			0.281067	0.306803					11.4	0.371824	0.0110439		11.4	0.335466	0.0132631			0.279243	0.308489						1.125	103.621	2.04303		4.4625	0.267492		1.125	99.4212	1.94788		4.4625	0.271201		1.125	98.4694	2.2926
	11.656	0.287191	0.013312		11.656	0.323367	0.0125268			0.281062	0.300476					11.656	0.36395	0.0120457		11.656	0.32529	0.0131021			0.277802	0.308489						1.15	103.594	2.06404		4.5625	0.256956		1.15	99.4534	1.95821		4.5625	0.266458		1.15	98.5421	2.32072
	11.912	0.291206	0.0125199		11.912	0.313173	0.0131827			0.278761	0.291206					11.912	0.35527	0.0137259		11.912	0.319218	0.0129978			0.275816	0.306724						1.175	103.481	2.0752		4.6625	0.226494		1.175	99.4666	1.95876		4.6625	0.243443		1.175	98.6232	2.33101
	12.168	0.287896	0.0139853		12.168	0.29994	0.0116559			0.26963	0.291206					12.168	0.346872	0.0124233		12.168	0.328559	0.0134585			0.272038	0.301102						1.2	103.361	2.06825		4.7625	0.275957		1.2	99.4828	1.95915		4.7625	0.274473		1.2	98.7436	2.32992
	12.424	0.27923	0.0126234		12.424	0.304588	0.0134467			0.267184	0.284686					12.424	0.35212	0.0127075		12.424	0.323417	0.013171			0.269185	0.301102						1.225	103.164	2.0485		4.8625	0.244713		1.225	99.4475	1.94585		4.8625	0.292701		1.225	98.7787	2.35214
	12.68	0.28084	0.0123206		12.68	0.31468	0.0139878			0.264244	0.258808					12.68	0.346932	0.0130187		12.68	0.333256	0.0150546			0.268381	0.297589						1.25	102.954	2.02104		4.9625	0.252773		1.25	99.4148	1.93674		4.9625	0.268936		1.25	98.8019	2.36918
	12.936	0.287272	0.0146418		12.936	0.296699	0.0131911			0.247025	0.258808					12.936	0.341481	0.0124897		12.936	0.333456	0.013756			0.26783	0.281938						1.275	102.871	2.01613		5.0625	0.238926		1.275	98.799	1.81267		5.0625	0.269961		1.275	98.8799	2.37806
	13.192	0.286892	0.0130514		13.192	0.289136	0.012627			0.244387	0.231236					13.192	0.34033	0.0128749		13.192	0.326729	0.0144003			0.26783	0.277807						1.3	102.738	2.00507		5.1625	0.236923		1.3	98.9254	1.81818		5.1625	0.286348		1.3	99.0475	2.38563
	13.448	0.283292	0.0136356		13.448	0.28971	0.0123615			0.241294	0.222736					13.448	0.347232	0.0132127		13.448	0.312524	0.0138594			0.264166	0.277807						1.325	102.603	1.98047		5.2625	0.24269		1.325	99.0014	1.81878		5.2625	0.261666		1.325	99.0946	2.3984
	13.704	0.27635	0.0134007		13.704	0.279841	0.0140779			0.24071	0.208469					13.704	0.343834	0.0131442		13.704	0.300186	0.0124552			0.264166	0.255319						1.35	102.412	1.95591		5.3625	0.241198		1.35	99.003	1.81508		5.3625	0.287482		1.35	98.6899	2.1378
	13.96	0.262549	0.013211		13.96	0.281758	0.012997			0.237669	0.208469					13.96	0.343439	0.0138298		13.96	0.300834	0.014608			0.262794	0.226753						1.375	102.253	1.9197		5.4625	0.204023		1.375	98.9925	1.82148		5.4625	0.285719		1.375	98.2633	1.8915
	14.216	0.26349	0.0139337		14.216	0.284361	0.0124093			0.230379	0.204761					14.216	0.333352	0.0137681		14.216	0.313945	0.0145319			0.261857	0.226753						1.4	102.147	1.88927		5.5625	0.193945		1.4	99.0756	1.84471		5.5625	0.316003		1.4	98.2797	1.89074
	14.472	0.27159	0.0146133		14.472	0.280534	0.0132525			0.227383	0.198955					14.472	0.339088	0.0137055		14.472	0.315462	0.0140374			0.261857	0.212501						1.425	102.033	1.85365		5.6625	0.226096		1.425	99.1647	1.87304		5.6625	0.299109		1.425	98.2615	1.88956
	14.728	0.280344	0.0152354		14.728	0.290843	0.0128196			0.224967	0.198955					14.728	0.324692	0.0120622		14.728	0.300344	0.0147144			0.257726	0.212501						1.45	101.97	1.82653		5.7625	0.204391		1.45	99.1787	1.87575		5.7625	0.308752		1.45	98.1527	1.8762
	14.984	0.270228	0.0132742		14.984	0.286009	0.0114094			0.224967	0.187944					14.984	0.323212	0.0127185		14.984	0.295691	0.0126946			0.256634	0.212107						1.475	101.926	1.79801		5.8625	0.21313		1.475	99.2308	1.87789		5.8625	0.301354		1.475	98.0512	1.86739
	15.24	0.32385	0.0133881		15.24	0.320259	0.0108751			0.216468	0.185435					15.24	0.32313	0.0137182		15.24	0.305594	0.0124812			0.255208	0.212107						1.5	101.874	1.77854		5.9625	0.21296		1.5	99.2448	1.87801		5.9625	0.285667		1.5	97.9257	1.83335
	15.496	0.355061	0.0135437		15.496	0.343736	0.0101958			0.211005	0.183667					15.496	0.308244	0.0135103		15.496	0.308946	0.0147306			0.254553	0.207633						1.525	101.733	1.75765		6.0625	0.250532		1.525	99.2015	1.85311		6.0625	0.276286		1.525	97.8666	1.83905
	15.752	0.348454	0.0139989		15.752	0.329553	0.0120939			0.210277	0.178066					15.752	0.320274	0.0137515		15.752	0.310046	0.0142169			0.253622	0.193286						1.55	101.642	1.73254		6.1625	0.240671		1.55	99.1743	1.82383		6.1625	0.308795		1.55	97.8322	1.8506
	16.008	0.34072	0.013828		16.008	0.319249	0.0125222			0.204721	0.170344					16.008	0.321251	0.0144499		16.008	0.318181	0.0134681			0.250936	0.175475						1.575	101.582	1.70679		6.2625	0.242968		1.575	99.2498	1.78056		6.2625	0.286462		1.575	97.8296	1.84599
	16.264	0.328528	0.0154325		16.264	0.308988	0.012825			0.204721	0.169303					16.264	0.320353	0.0139159		16.264	0.316437	0.0147463			0.248872	0.164581						1.6	101.448	1.65501		6.3625	0.209352		1.6	99.3098	1.72638		6.3625	0.289229		1.6	97.7665	1.80941
	16.52	0.320256	0.0158866		16.52	0.318097	0.0141362			0.204121	0.169303					16.52	0.328685	0.0137795		16.52	0.318999	0.0138273			0.246429	0.16252						1.625	101.335	1.61527		6.4625	0.201586		1.625	99.3034	1.69692		6.4625	0.265323		1.625	97.7372	1.84361
	16.776	0.306253	0.0169702		16.776	0.302161	0.0141856			0.20286	0.152153					16.776	0.318626	0.0140631		16.776	0.319996	0.0136837			0.246429	0.147577						1.65	101.289	1.59247		6.5625	0.222775		1.65	99.272	1.67426		6.5625	0.290496		1.65	97.6297	1.83768
	17.032	0.29214	0.0163324		17.032	0.295604	0.0140358			0.193379	0.151033					17.032	0.324885	0.0130088		17.032	0.328892	0.0126925			0.222506	0.145405						1.675	101.213	1.55606		6.6625	0.208103		1.675	99.1554	1.6457		6.6625	0.267274		1.675	97.5598	1.82067
	17.288	0.281386	0.0168502		17.288	0.288671	0.0134362			0.193379						17.288	0.31879	0.0144875		17.288	0.333514	0.0130734			0.220712	0.145405						1.7	101.129	1.52851		6.7625	0.193746		1.7	99.0591	1.62961		6.7625	0.274065		1.7	97.5889	1.8335
	17.544	0.280697	0.0165447		17.544	0.249871	0.0134639			0.169522						17.544	0.324073	0.0141795		17.544	0.321742	0.0123824			0.220712	0.134746						1.725	101.149	1.48508		6.8625	0.22456		1.725	99.0557	1.61039		6.8625	0.293136		1.725	97.5871	1.8288
	17.8	0.269499	0.0156014		17.8	0.245336	0.0125061			0.169522						17.8	0.329511	0.0140367		17.8	0.310041	0.0130389			0.213932							1.75	101.147	1.44291		6.9625	0.235846		1.75	99.0951	1.5945		6.9625	0.263077		1.75	97.5229	1.80867
	18.056	0.278517	0.0160131		18.056	0.253927	0.0127182			0.155588						18.056	0.322288	0.0142248		18.056	0.317613	0.013899			0.212987							1.775	101.112	1.40097		7.0625	0.237066		1.775	99.112	1.57892		7.0625	0.286406		1.775	97.514	1.80482
	18.312	0.276381	0.0163251		18.312	0.232132	0.013178			0.155588						18.312	0.321504	0.0149131		18.312	0.323306	0.015118			0.205339							1.8	101.134	1.39169		7.1625	0.223419		1.8	99.1435	1.57298		7.1625	0.302906		1.8	97.5118	1.79335
	18.568	0.255241	0.0154794		18.568	0.233082	0.0132621			0.138381						18.568	0.314019	0.0161711		18.568	0.327369	0.0146062			0.203669							1.825	101.113	1.40333		7.2625	0.20702		1.825	99.1664	1.56716		7.2625	0.268878		1.825	97.5136	1.766
	18.824	0.249223	0.0159436		18.824	0.22057	0.0134776									18.824	0.316752	0.0148578		18.824	0.32626	0.0151738			0.203669							1.85	101.077	1.40689		7.3625	0.230475		1.85	99.1854	1.56719		7.3625	0.28532		1.85	97.5434	1.75156
	19.08	0.254868	0.0163651		19.08	0.212395	0.0117221									19.08	0.326402	0.0137504		19.08	0.325177	0.0139561			0.184413							1.875	101.061	1.41361		7.4625	0.23418		1.875	99.1678	1.56849		7.4625	0.287388		1.875	97.6223	1.75522
	19.336	0.248032	0.013988		19.336	0.203111	0.0121083		Number of values	73	67					19.336	0.326892	0.0142841		19.336	0.322301	0.0139085										1.9	101.005	1.4208		7.5625	0.206358		1.9	99.1465	1.5649		7.5625	0.248993		1.9	97.5982	1.74063
	19.592	0.242275	0.0145013		19.592	0.210148	0.0113108									19.592	0.318821	0.0137903		19.592	0.31341	0.01383		Number of values	75	69						1.925	100.939	1.43193		7.6625	0.239524		1.925	99.1301	1.54927		7.6625	0.260144		1.925	97.554	1.70521
	19.848	0.233785	0.0146645		19.848	0.205184	0.0111986		Mean	0.3024	0.3127					19.848	0.301253	0.0125748		19.848	0.301714	0.0131205										1.95	100.906	1.46292		7.7625	0.208553		1.95	99.118	1.55046		7.7625	0.266824		1.95	97.626	1.65639
	20.104	0.241262	0.0142722		20.104	0.210129	0.0118073		Std. Deviation	0.08586	0.08043					20.104	0.307162	0.0127047		20.104	0.314276	0.0137082		Mean	0.3247	0.3181						1.975	100.893	1.50754		7.8625	0.237266		1.975	99.1102	1.54559		7.8625	0.23538		1.975	97.8029	1.59493
	20.36	0.236594	0.0140127		20.36	0.204464	0.0113133		Std. Error of Mean	0.01005	0.009826					20.36	0.306944	0.0125056		20.36	0.311187	0.014131		Std. Deviation	0.08321	0.08703						2	100.872	1.54618		7.9625	0.229647		2	99.0055	1.52472		7.9625	0.23736		2	97.9482	1.55441
	20.616	0.234916	0.0136634		20.616	0.205953	0.0122497									20.616	0.306226	0.0128561		20.616	0.309836	0.013698		Std. Error of Mean	0.009608	0.01048						2.025	100.847	1.57661		8.0625	0.233654		2.025	98.9038	1.4999		8.0625	0.246898		2.025	98.0717	1.56226
	20.872	0.24124	0.013899		20.872	0.209011	0.0128624									20.872	0.309361	0.013187		20.872	0.31563	0.014659										2.05	100.853	1.60055		8.1625	0.241108		2.05	98.8533	1.50843		8.1625	0.260467		2.05	98.2688	1.59173
	21.128	0.240828	0.0136617		21.128	0.20331	0.0115364									21.128	0.313599	0.0127495		21.128	0.323073	0.0147264										2.075	100.867	1.59869		8.2625	0.233981		2.075	98.7439	1.41561		8.2625	0.233549		2.075	98.4086	1.60138
	21.384	0.240305	0.0142498		21.384	0.195668	0.0110337									21.384	0.314798	0.0129403		21.384	0.335052	0.0147952										2.1	100.854	1.56918		8.3625	0.226186		2.1	98.6352	1.32887		8.3625	0.242345		2.1	98.5713	1.60232
	21.64	0.237295	0.014768		21.64	0.207692	0.0121074									21.64	0.320292	0.0131297		21.64	0.318584	0.0137207										2.125	100.84	1.57832		8.4625	0.210646		2.125	98.659	1.2865		8.4625	0.227477		2.125	98.8353	1.56302
	21.896	0.219663	0.0129099		21.896	0.214472	0.0120572									21.896	0.323214	0.0138397		21.896	0.320802	0.0141814										2.15	100.804	1.55348		8.5625	0.222374		2.15	98.6157	1.26308		8.5625	0.222763		2.15	99.0382	1.57341
	22.152	0.208567	0.0124449		22.152	0.213951	0.0116875									22.152	0.311974	0.0132906		22.152	0.303591	0.013886										2.175	100.892	1.50209		8.6625	0.267421		2.175	98.6307	1.23298		8.6625	0.221651		2.175	99.1589	1.62188
	22.408	0.219419	0.0139893		22.408	0.218451	0.0128508									22.408	0.31398	0.012999		22.408	0.316247	0.0127782										2.2	101.007	1.46653		8.7625	0.200547		2.2	98.7235	1.17942		8.7625	0.252136		2.2	99.1981	1.63549
	22.664	0.21966	0.0137432		22.664	0.20107	0.0116438									22.664	0.313027	0.0137155		22.664	0.31476	0.013591										2.225	101.064	1.4549		8.8625	0.241841		2.225	98.7437	1.15377		8.8625	0.247392		2.225	99.2321	1.64585
	22.92	0.222683	0.0137562		22.92	0.212717	0.0120988									22.92	0.296993	0.014063		22.92	0.327745	0.0138108										2.25	101.102	1.43832		8.9625	0.248398		2.25	98.7305	1.15169		8.9625	0.224039		2.25	99.3099	1.67444
	23.176	0.229913	0.0142308		23.176	0.201764	0.0116935									23.176	0.306504	0.0134605		23.176	0.321812	0.0124553										2.275	101.119	1.40543		9.0625	0.239158		2.275	98.7147	1.14683		9.0625	0.231497		2.275	99.3213	1.69662
	23.432	0.231861	0.0132662		23.432	0.200623	0.0108104									23.432	0.316834	0.013936		23.432	0.328189	0.013342										2.3	101.12	1.35412		9.1625	0.246689		2.3	98.7108	1.13563		9.1625	0.233539		2.3	99.3089	1.72572
	23.688	0.225485	0.0145929		23.688	0.205839	0.0114979									23.688	0.315771	0.0144702		23.688	0.31614	0.0142511										2.325	101.155	1.31546		9.2625	0.232862		2.325	98.6782	1.12474		9.2625	0.258275		2.325	99.4372	1.75454
	23.944	0.220547	0.0146122		23.944	0.215532	0.0122371									23.944	0.320821	0.0134757		23.944	0.319148	0.0139402										2.35	101.116	1.3415		9.3625	0.259052		2.35	98.6762	1.13066		9.3625	0.250887		2.35	99.5195	1.7782
	24.2	0.21792	0.0143197		24.2	0.210618	0.0123693									24.2	0.324738	0.0138431		24.2	0.306398	0.0133015										2.375	101.059	1.35159		9.4625	0.310394		2.375	98.609	1.11621		9.4625	0.237017		2.375	99.5855	1.84042
	24.456	0.219987	0.0139765		24.456	0.203002	0.0115306									24.456	0.333295	0.0144725		24.456	0.309386	0.0130206										2.4	101.019	1.34769		9.5625	0.263315		2.4	98.5606	1.10946		9.5625	0.244928		2.4	99.6517	1.89349
	24.712	0.22303	0.0128375		24.712	0.222376	0.012958									24.712	0.315266	0.0137108		24.712	0.307453	0.0134075										2.425	100.994	1.34583		9.6625	0.291967		2.425	98.5867	1.09741		9.6625	0.266137		2.425	99.7046	1.91465
	24.968	0.210059	0.0113843		24.968	0.23179	0.0133308									24.968	0.315805	0.0128151		24.968	0.311403	0.0131247										2.45	100.912	1.35707		9.7625	0.272382		2.45	98.6313	1.06777		9.7625	0.267942		2.45	99.7045	1.93877
	25.224	0.197772	0.0112201		25.224	0.223964	0.0131713									25.224	0.306688	0.013288		25.224	0.321171	0.0134538										2.475	100.882	1.37329		9.8625	0.271195		2.475	98.646	1.05365		9.8625	0.269095		2.475	99.7042	1.95189
	25.48	0.20256	0.0121905		25.48	0.221165	0.0136031									25.48	0.310458	0.0129115		25.48	0.31954	0.0124317										2.5	100.905	1.38657		9.9625	0.237608		2.5	98.6413	1.05033		9.9625	0.294778		2.5	99.7497	1.95985
	25.736	0.211218	0.0125465		25.736	0.221302	0.0129121									25.736	0.321038	0.0135517		25.736	0.321736	0.0123602										2.525	100.977	1.43284		10.0625	0.224837		2.525	98.6712	1.03707		10.0625	0.382631		2.525	99.5549	2.03159
	25.992	0.212238	0.0122537		25.992	0.22872	0.0128962									25.992	0.315895	0.0137466		25.992	0.330942	0.0134309										2.55	101.017	1.50271		10.1625	0.243246		2.55	98.6897	1.03869		10.1625	0.422894		2.55	99.4116	2.13209
	26.248	0.208611	0.012719		26.248	0.228255	0.0122484									26.248	0.301926	0.0139735		26.248	0.322609	0.0133998										2.575	101.026	1.51646		10.2625	0.236262		2.575	98.7335	1.04991		10.2625	0.42609		2.575	99.4138	2.15838
	26.504	0.206806	0.0117515		26.504	0.224258	0.0134336									26.504	0.306822	0.0156102		26.504	0.319514	0.0121793										2.6	101.057	1.52327		10.3625	0.241095		2.6	98.7521	1.0516		10.3625	0.391511		2.6	99.361	2.17704
	26.76	0.214148	0.0127268		26.76	0.238275	0.0152674									26.76	0.314438	0.0147331		26.76	0.311858	0.0137985										2.625	101.133	1.57067		10.4625	0.270534		2.625	98.7558	1.04689		10.4625	0.427537		2.625	99.3466	2.18802
	27.016	0.205951	0.0117702		27.016	0.231554	0.0149645									27.016	0.323581	0.0149203		27.016	0.31021	0.0130667										2.65	101.234	1.60095		10.5625	0.239192		2.65	98.7607	1.0439		10.5625	0.408276		2.65	99.2789	2.18835
	27.272	0.211601	0.0120594		27.272	0.221038	0.0132445									27.272	0.309899	0.0136339		27.272	0.309147	0.0133344										2.675	101.335	1.60468		10.6625	0.273508		2.675	98.7846	1.05065		10.6625	0.420492		2.675	99.3046	2.18509
	27.528	0.212242	0.0120505		27.528	0.229608	0.0135733									27.528	0.311686	0.0136555		27.528	0.312159	0.0141329										2.7	101.372	1.6024		10.7625	0.254154		2.7	98.7806	1.05045		10.7625	0.42591		2.7	99.2958	2.18199
	27.784	0.20521	0.0122352		27.784	0.221606	0.0133056									27.784	0.309003	0.0139569		27.784	0.308456	0.0134671										2.725	101.425	1.59333		10.8625	0.226684		2.725	98.789	1.0552		10.8625	0.410504		2.725	99.2008	2.10823
	28.04	0.209553	0.0134878		28.04	0.20401	0.0111803									28.04	0.31105	0.0148736		28.04	0.318794	0.0128401										2.75	101.499	1.58872		10.9625	0.304957		2.75	99.0427	0.973116		10.9625	0.410692		2.75	99.1816	2.04487
	28.296	0.198956	0.0116997		28.296	0.210146	0.0117933									28.296	0.304926	0.0147751		28.296	0.322694	0.0132806										2.775	101.573	1.58337		11.0625	0.289155		2.775	99.3087	0.953721		11.0625	0.411345		2.775	99.1202	2.01262
	28.552	0.210169	0.0129584		28.552	0.212813	0.0120507									28.552	0.303677	0.0144374		28.552	0.313183	0.0133714										2.8	101.726	1.52396		11.1625	0.277012		2.8	99.3162	0.955355		11.1625	0.391296		2.8	99.0303	1.92679
	28.808	0.208007	0.0123402		28.808	0.216778	0.0135534									28.808	0.31548	0.0148975		28.808	0.326005	0.0146752										2.825	101.847	1.45445		11.2625	0.267198		2.825	99.3308	0.950581		11.2625	0.400654		2.825	98.9333	1.84711
	29.064	0.207104	0.0132121		29.064	0.213208	0.0132368									29.064	0.302333	0.0134723		29.064	0.327257	0.0131304										2.85	101.966	1.4036		11.3625	0.257957		2.85	99.3379	0.944292		11.3625	0.408404		2.85	98.8713	1.84004
	29.32	0.206786	0.0136282		29.32	0.204411	0.0121357									29.32	0.313141	0.0130205		29.32	0.299214	0.0120237										2.875	102.173	1.35563		11.4625	0.294697		2.875	99.3546	0.942334		11.4625	0.400641		2.875	98.8727	1.82926
	29.576	0.208275	0.0136726		29.576	0.211218	0.0118946									29.576	0.320353	0.0127291		29.576	0.307735	0.0142622										2.9	102.416	1.30105		11.5625	0.292078		2.9	99.3921	0.93989		11.5625	0.392136		2.9	98.9188	1.84191
	29.832	0.199759	0.0125468		29.832	0.221843	0.0133299									29.832	0.32336	0.0136368		29.832	0.312194	0.0148501										2.925	102.514	1.24882		11.6625	0.274025		2.925	99.4379	0.941656		11.6625	0.390472		2.925	98.965	1.84918
	30.088	0.209156	0.0139917		30.088	0.214821	0.0134396									30.088	0.32123	0.0158744		30.088	0.315306	0.0145185										2.95	102.636	1.21769		11.7625	0.266228		2.95	99.47	0.931099		11.7625	0.390404		2.95	99.0327	1.862
	30.344	0.212138	0.0142641		30.344	0.222078	0.0136818									30.344	0.322622	0.0145597		30.344	0.319077	0.015138										2.975	102.731	1.19162		11.8625	0.255234		2.975	99.521	0.926436		11.8625	0.368615		2.975	99.0595	1.88117
	30.6	0.219951	0.014752		30.6	0.216783	0.0129806									30.6	0.318716	0.0134468		30.6	0.327738	0.0149216										3	102.845	1.1694		11.9625	0.286874		3	99.587	0.933217		11.9625	0.376471		3	99.0808	1.89549
	30.856	0.208417	0.0134411		30.856	0.221903	0.0131249									30.856	0.328724	0.0137541		30.856	0.307266	0.0134669										3.025	102.951	1.14454		12.0625	0.257984		3.025	99.5778	0.943447		12.0625	0.371125		3.025	99.2042	1.93299
	31.112	0.215221	0.0134498		31.112	0.226005	0.0131958									31.112	0.316401	0.0144577		31.112	0.318862	0.0142697										3.05	103.045	1.12925		12.1625	0.231534		3.05	99.5747	0.950055		12.1625	0.35443		3.05	99.3116	1.9626
	31.368	0.210859	0.0130134		31.368	0.223733	0.0137238									31.368	0.306739	0.0137998		31.368	0.315736	0.0134494										3.075	103.02	1.12776		12.2625	0.255015		3.075	99.5997	0.947343		12.2625	0.357646		3.075	99.4119	1.97848
	31.624	0.202789	0.0122081		31.624	0.223235	0.013622									31.624	0.306079	0.0140936		31.624	0.318808	0.0138988										3.1	103.036	1.13892		12.3625	0.244827		3.1	99.6378	0.948843		12.3625	0.352611		3.1	99.51	2.02388
	31.88	0.20162	0.0124853		31.88	0.227492	0.0147617									31.88	0.311422	0.0137389		31.88	0.314833	0.0139098										3.125	103.088	1.12579		12.4625	0.242189		3.125	99.6598	0.964877		12.4625	0.385432		3.125	99.5602	2.04775
	32.136	0.199935	0.0115357		32.136	0.225589	0.0144703									32.136	0.306605	0.0144339		32.136	0.323123	0.0140166										3.15	103.116	1.12523		12.5625	0.252551		3.15	99.6753	0.961854		12.5625	0.34121		3.15	99.661	2.09607
	32.392	0.198778	0.0121666		32.392	0.222964	0.013327									32.392	0.312289	0.0150347		32.392	0.317178	0.0147949										3.175	103.196	1.1353		12.6625	0.242416		3.175	99.7061	0.971669		12.6625	0.348664		3.175	99.647	2.19787
	32.648	0.206832	0.0119609		32.648	0.214311	0.0131058									32.648	0.315005	0.0146395		32.648	0.321624	0.014536										3.2	103.176	1.10734		12.7625	0.25454		3.2	99.7534	1.0028		12.7625	0.365126		3.2	99.3486	2.28318
	32.904	0.208629	0.0128413		32.904	0.218553	0.0130905									32.904	0.328263	0.0135004		32.904	0.317336	0.0125183										3.225	103.031	1.11297		12.8625	0.263798		3.225	99.7937	1.02448		12.8625	0.370683		3.225	99.1771	2.36822
	33.16	0.205189	0.0122967		33.16	0.21535	0.0131133									33.16	0.32281	0.0135741		33.16	0.324151	0.0129423										3.25	103.026	1.09547		12.9625	0.269171		3.25	99.8534	1.03191		12.9625	0.361296		3.25	99.0066	2.50642
	33.416	0.206878	0.0128992		33.416	0.222402	0.0143486									33.416	0.325868	0.0151587		33.416	0.327784	0.0129856										3.275	102.964	1.08546		13.0625	0.221866		3.275	99.9351	1.04462		13.0625	0.350115		3.275	98.9555	2.55826
	33.672	0.206637	0.012458		33.672	0.226472	0.0147911									33.672	0.32385	0.0156514		33.672	0.330183	0.014249										3.3	102.787	1.16467		13.1625	0.221252		3.3	100.04	1.0549		13.1625	0.359653		3.3	98.786	2.7193
	33.928	0.213608	0.0129495		33.928	0.226751	0.0146473									33.928	0.321747	0.0137953		33.928	0.333804	0.0139223										3.325	102.732	1.22321		13.2625	0.276594		3.325	100.108	1.04134		13.2625	0.366646		3.325	98.838	2.78133
	34.184	0.210441	0.0133623		34.184	0.229282	0.01455									34.184	0.324381	0.0138985		34.184	0.320973	0.0139169										3.35	102.715	1.25068		13.3625	0.21645		3.35	100.157	1.02685		13.3625	0.355768		3.35	98.8818	2.82139
	34.44	0.207073	0.0129143		34.44	0.224479	0.0142356									34.44	0.322527	0.0152737		34.44	0.317697	0.0139779										3.375	102.71	1.23954		13.4625	0.248456		3.375	100.259	1.02076		13.4625	0.379195		3.375	98.8994	2.87392
	34.696	0.215044	0.0133852		34.696	0.235871	0.0146984									34.696	0.332431	0.0158241		34.696	0.308564	0.0130947										3.4	102.702	1.24533		13.5625	0.225342		3.4	100.357	1.02127		13.5625	0.379389		3.4	99.1745	2.83828
	34.952	0.21205	0.0128443		34.952	0.234241	0.014893									34.952	0.324201	0.0152804		34.952	0.312735	0.014302										3.425	102.636	1.22082		13.6625	0.229503		3.425	100.463	1.02184		13.6625	0.382298		3.425	99.1436	2.90718
	35.208	0.21055	0.012757		35.208	0.225861	0.0139046									35.208	0.324736	0.0142391		35.208	0.31192	0.0145128										3.45	102.571	1.18218		13.7625	0.267611		3.45	100.561	1.02183		13.7625	0.364161		3.45	99.0847	2.92359
	35.464	0.211022	0.0129127		35.464	0.22468	0.0135557									35.464	0.327571	0.0142912		35.464	0.312356	0.0135242										3.475	102.534	1.16359		13.8625	0.277211		3.475	100.594	1.01515		13.8625	0.370952		3.475	99.0334	2.96431
	35.72	0.225378	0.0143584		35.72	0.224932	0.012593									35.72	0.327281	0.0144276		35.72	0.319302	0.0132247										3.5	102.454	1.14078		13.9625	0.293565		3.5	100.612	1.01662		13.9625	0.339253		3.5	99.0408	2.93817
	35.976	0.223046	0.0139127		35.976	0.216197	0.0144623									35.976	0.323218	0.0153599		35.976	0.328588	0.0143516										3.525	102.399	1.11579		14.0625	0.25579		3.525	100.668	1.01475		14.0625	0.37348		3.525	98.8394	2.98381
	36.232	0.204702	0.0125928		36.232	0.211854	0.0141179									36.232	0.324717	0.0142269		36.232	0.309369	0.0128211										3.55	102.307	1.07594		14.1625	0.232329		3.55	100.714	1.01933		14.1625	0.377862		3.55	98.762	3.02317
	36.488	0.212136	0.0134172		36.488	0.213082	0.0135789									36.488	0.331397	0.0141886		36.488	0.312435	0.0141052										3.575	102.145	1.03989		14.2625	0.245137		3.575	100.769	1.04672		14.2625	0.328085		3.575	98.6491	3.08515
	36.744	0.209931	0.0126433		36.744	0.21147	0.0138335									36.744	0.314959	0.0125527		36.744	0.306796	0.0134836										3.6	102.047	1.00546		14.3625	0.234806		3.6	100.825	1.06484		14.3625	0.339375		3.6	98.5864	3.11242
	37	0.19928	0.0114435		37	0.202095	0.0136262									37	0.321034	0.0128711		37	0.309442	0.0152072										3.625	101.929	0.990015		14.4625	0.242185		3.625	100.874	1.05067		14.4625	0.359605		3.625	98.4911	3.0816
	37.256	0.198916	0.0108986		37.256	0.212672	0.0138281									37.256	0.311719	0.0128584		37.256	0.302466	0.0134941										3.65	101.786	0.965637		14.5625	0.279913		3.65	100.877	1.04436		14.5625	0.342761		3.65	98.1938	3.01058
	37.512	0.202056	0.0121374		37.512	0.203984	0.0117337									37.512	0.331744	0.0128296		37.512	0.31999	0.0143984										3.675	101.634	0.93922		14.6625	0.253637		3.675	100.86	1.06003		14.6625	0.330298		3.675	98.0914	2.88432
	37.768	0.211564	0.0125374		37.768	0.207	0.0134617									37.768	0.343751	0.0129915		37.768	0.314191	0.0148403										3.7	101.569	0.948826		14.7625	0.258603		3.7	100.863	1.06661		14.7625	0.341319		3.7	97.938	2.85818
	38.024	0.216085	0.0142289		38.024	0.203628	0.0140891									38.024	0.334001	0.014391		38.024	0.307034	0.0133071										3.725	101.523	0.982185		14.8625	0.263766		3.725	100.871	1.06368		14.8625	0.347907		3.725	97.9331	2.7969
	38.28	0.212586	0.0144891		38.28	0.202032	0.013257									38.28	0.33019	0.0139295		38.28	0.314196	0.0132466										3.75	101.461	1.002		14.9625	0.250489		3.75	100.906	1.05304		14.9625	0.321804		3.75	98.1038	2.72404
	38.536	0.211957	0.0131282		38.536	0.208038	0.0134145									38.536	0.318122	0.0141525		38.536	0.312583	0.0133738										3.775	101.355	1.02168		15.0625	0.21805		3.775	100.918	1.04792		15.0625	0.326659		3.775	98.1305	2.66367
	38.792	0.215433	0.0135362		38.792	0.208682	0.0149915									38.792	0.323253	0.0150746		38.792	0.308874	0.013672										3.8	101.261	1.0387		15.1625	0.240549		3.8	100.893	1.049		15.1625	0.356903		3.8	97.9999	2.55321
	39.048	0.214335	0.0139123		39.048	0.203412	0.0142344									39.048	0.32666	0.0144357		39.048	0.309688	0.0134984										3.825	101.222	1.02765		15.2625	0.236697		3.825	100.891	1.04722		15.2625	0.32546		3.825	98.0294	2.49925
	39.304	0.199411	0.0124595		39.304	0.199798	0.0126689									39.304	0.324517	0.0133364		39.304	0.292535	0.0144528										3.85	101.18	1.02277		15.3625	0.324486		3.85	100.895	1.03711		15.3625	0.329051		3.85	98.0956	2.47919
	39.56	0.19889	0.011467		39.56	0.196515	0.0128653									39.56	0.313106	0.0131422		39.56	0.308795	0.012632										3.875	101.116	1.01948		15.4625	0.287505		3.875	100.875	1.01223		15.4625	0.314402		3.875	98.0136	2.45093
	39.816	0.208932	0.0123168		39.816	0.198878	0.0135693									39.816	0.311456	0.0147934		39.816	0.303229	0.0142262										3.9	101.067	1.01162		15.5625	0.245584		3.9	100.88	0.995566		15.5625	0.326448		3.9	98.1028	2.44566
	40.072	0.215066	0.0127214		40.072	0.19177	0.0118751									40.072	0.308894	0.0135391		40.072	0.304221	0.0131973										3.925	101.05	0.963481		15.6625	0.186654		3.925	100.869	0.974767		15.6625	0.355316		3.925	98.166	2.45231
	40.328	0.21974	0.0145604		40.328	0.194779	0.0123978									40.328	0.360597	0.0132307		40.328	0.346857	0.0126666										3.95	100.974	0.914915		15.7625	0.296289		3.95	100.843	0.957424		15.7625	0.37216		3.95	98.1058	2.43507
	40.584	0.2278	0.014923		40.584	0.191871	0.0120988									40.584	0.387363	0.0135497		40.584	0.352623	0.0123427										3.975	100.909	0.869144		15.8625	0.289878		3.975	100.84	0.958234		15.8625	0.368465		3.975	98.0503	2.44983
	40.84	0.223996	0.0143783		40.84	0.187149	0.0115188									40.84	0.382804	0.0122633		40.84	0.360152	0.0132269										4	100.85	0.846266		15.9625	0.240154		4	101.003	1.00178		15.9625	0.356159		4	98.2307	2.51307
	41.096	0.215759	0.0128873		41.096	0.190761	0.0111122									41.096	0.376974	0.0127492		41.096	0.350399	0.0130969										4.025	100.808	0.806996		16.0625	0.250985		4.025	101.199	1.0681		16.0625	0.33872		4.025	98.3552	2.59165
	41.352	0.224337	0.0151755		41.352	0.200959	0.0117133									41.352	0.364753	0.0134498		41.352	0.349108	0.014973										4.05	100.712	0.764618		16.1625	0.254862		4.05	101.186	1.0658		16.1625	0.336635		4.05	98.4064	2.61759
	41.608	0.228794	0.0151026		41.608	0.200065	0.012067									41.608	0.347629	0.0141101		41.608	0.339472	0.0148026										4.075	100.689	0.761568		16.2625	0.257047		4.075	101.164	1.05693		16.2625	0.333648		4.075	98.3473	2.62927
	41.864	0.23262	0.0155175		41.864	0.196704	0.0119182									41.864	0.355447	0.0141039		41.864	0.331614	0.0139426										4.1	100.636	0.786632		16.3625	0.260474		4.1	101.18	1.05386		16.3625	0.323547		4.1	98.2633	2.65402
	42.12	0.218854	0.0135987		42.12	0.204019	0.0134409									42.12	0.343916	0.0134253		42.12	0.31706	0.0137961										4.125	100.503	0.804795		16.4625	0.294528		4.125	101.186	1.05636		16.4625	0.298237		4.125	98.3293	2.72272
	42.376	0.224354	0.0144364		42.376	0.199397	0.0131516									42.376	0.347347	0.014144		42.376	0.305842	0.0151205										4.15	100.431	0.806435		16.5625	0.273162		4.15	101.164	1.06703		16.5625	0.316637		4.15	98.4901	2.78125
	42.632	0.222525	0.0157864		42.632	0.1957	0.0128991									42.632	0.340897	0.0137378		42.632	0.302675	0.0136543										4.175	100.303	0.793456		16.6625	0.243912		4.175	101.195	1.05004		16.6625	0.311985		4.175	98.5475	2.78114
	42.888	0.217445	0.0144238		42.888	0.20454	0.0125504									42.888	0.331089	0.0139561		42.888	0.290391	0.0140129										4.2	100.181	0.796828		16.7625	0.258025		4.2	101.226	1.04896		16.7625	0.317248		4.2	98.6326	2.7758
	43.144	0.220583	0.014238		43.144	0.213428	0.0135439									43.144	0.3269	0.0140496		43.144	0.276539	0.0136035										4.225	100.095	0.79912		16.8625	0.272096		4.225	101.205	1.05689		16.8625	0.27481		4.225	98.7864	2.78363
	43.4	0.217545	0.0131697		43.4	0.223593	0.0138452									43.4	0.322449	0.0157784		43.4	0.274838	0.0132447										4.25	100.045	0.790305		16.9625	0.254034		4.25	101.24	1.06823		16.9625	0.297107		4.25	98.941	2.80921
	43.656	0.216685	0.0142916		43.656	0.225689	0.0140631									43.656	0.323998	0.0159988		43.656	0.28419	0.0118632										4.275	99.9786	0.788991		17.0625	0.256609		4.275	101.106	1.02313		17.0625	0.284032		4.275	99.1575	2.82116
	43.912	0.219577	0.0156614		43.912	0.226681	0.0134204									43.912	0.323297	0.0158761		43.912	0.292486	0.0139102										4.3	99.9058	0.813174		17.1625	0.256647		4.3	101.004	0.997748		17.1625	0.275713		4.3	99.4218	2.79343
	44.168	0.219108	0.0168865		44.168	0.232668	0.0141893									44.168	0.325911	0.0153183		44.168	0.289518	0.0134204										4.325	99.8225	0.84458		17.2625	0.239276		4.325	101.086	0.999058		17.2625	0.296977		4.325	99.6553	2.79292
	44.424	0.219232	0.0158267		44.424	0.224697	0.0138727									44.424	0.316424	0.0143213		44.424	0.289828	0.0127373										4.35	99.7045	0.857925		17.3625	0.241224		4.35	101.172	0.972816		17.3625	0.322256		4.35	99.8423	2.78124
	44.68	0.213235	0.0150144		44.68	0.22796	0.0144187									44.68	0.310618	0.0144884		44.68	0.29841	0.0154326										4.375	99.6078	0.887338		17.4625	0.28105		4.375	101.324	0.966649		17.4625	0.315527		4.375	100.187	2.7343
	44.936	0.22213	0.0160565		44.936	0.223486	0.0141297									44.936	0.302689	0.0148001		44.936	0.289085	0.0141323										4.4	99.4727	0.917889		17.5625	0.227986		4.4	101.401	0.9707		17.5625	0.308961		4.4	100.474	2.70765
	45.192	0.223864	0.0161574		45.192	0.223691	0.0133739									45.192	0.303562	0.0154067		45.192	0.276845	0.0143524										4.425	99.4043	0.942954		17.6625	0.222485		4.425	101.43	0.972		17.6625	0.331608		4.425	100.727	2.66962
	45.448	0.223742	0.0150745		45.448	0.218055	0.0136269									45.448	0.300954	0.0163849		45.448	0.273228	0.0144457										4.45	99.3572	0.95695		17.7625	0.223043		4.45	101.481	0.977217		17.7625	0.332427		4.45	101.107	2.65293
	45.704	0.229417	0.0171479		45.704	0.221178	0.0136968									45.704	0.307946	0.0173787		45.704	0.279909	0.0150204										4.475	99.3513	0.990983		17.8625	0.260036		4.475	101.528	0.975498		17.8625	0.321469		4.475	101.335	2.65268
	45.96	0.236549	0.0169054		45.96	0.215821	0.0142791									45.96	0.310075	0.0169255		45.96	0.287067	0.0142301										4.5	99.3465	1.01195		17.9625	0.281331		4.5	101.597	0.976108		17.9625	0.315701		4.5	101.612	2.58622
	46.216	0.237158	0.0159686		46.216	0.213387	0.0140576									46.216	0.317606	0.0161104		46.216	0.310041	0.0140412										4.525	99.4236	1.03114		18.0625	0.256177		4.525	101.665	0.977295		18.0625	0.294608		4.525	101.781	2.53456
	46.472	0.24486	0.0167782		46.472	0.2143	0.0136141									46.472	0.311938	0.0159805		46.472	0.305689	0.0141358										4.55	99.4945	1.06373		18.1625	0.255421		4.55	101.743	0.962483		18.1625	0.328513		4.55	101.826	2.49453
	46.728	0.249769	0.017968		46.728	0.214937	0.0133613									46.728	0.315845	0.0158611		46.728	0.300788	0.0144288										4.575	99.5593	1.07024		18.2625	0.237302		4.575	101.836	0.947069		18.2625	0.326917		4.575	101.955	2.44711
	46.984	0.246636	0.0171524		46.984	0.226815	0.0140742									46.984	0.315686	0.0165001		46.984	0.288262	0.0141065										4.6	99.6921	1.0387		18.3625	0.248402		4.6	101.898	0.935968		18.3625	0.308658		4.6	102.05	2.42308
	47.24	0.24679	0.0172036		47.24	0.2216	0.0142919									47.24	0.3239	0.0169871		47.24	0.293303	0.0141203										4.625	99.8671	0.996022		18.4625	0.265835		4.625	101.938	0.943009		18.4625	0.313053		4.625	102.02	2.40624
	47.496	0.24676	0.0167627		47.496	0.220106	0.0137404									47.496	0.325478	0.0176302		47.496	0.284389	0.0130238										4.65	100.043	0.979262		18.5625	0.278897		4.65	101.965	0.94957		18.5625	0.328551		4.65	101.868	2.39424
	47.752	0.23823	0.0163257		47.752	0.220865	0.0133776									47.752	0.31241	0.0160805		47.752	0.285224	0.0134075										4.675	100.227	1.00502		18.6625	0.292524		4.675	102.007	0.952409		18.6625	0.326742		4.675	102.023	2.3751
	48.008	0.239866	0.0173862		48.008	0.210685	0.0124399									48.008	0.308609	0.0167176		48.008	0.274416	0.0122218										4.7	100.437	1.03031		18.7625	0.255962		4.7	102.026	0.94221		18.7625	0.334871		4.7	102.185	2.34979
	48.264	0.235672	0.0169791		48.264	0.224825	0.0139727									48.264	0.308853	0.016237		48.264	0.286396	0.0135334										4.725	100.621	1.07714		18.8625	0.246955		4.725	101.988	0.932906		18.8625	0.330544		4.725	102.273	2.33741
	48.52	0.226848	0.0146095		48.52	0.21002	0.0145575									48.52	0.314332	0.0167269		48.52	0.27632	0.0125861										4.75	100.747	1.09399		18.9625	0.256834		4.75	102.004	0.929546		18.9625	0.328103		4.75	102.284	2.31796
	48.776	0.221142	0.0139751		48.776	0.209817	0.0134657									48.776	0.309094	0.0167945		48.776	0.26754	0.0118906										4.775	100.976	1.14731		19.0625	0.289446		4.775	102.024	0.924931		19.0625	0.339568		4.775	102.193	2.29674
	49.032	0.22235	0.0150176		49.032	0.211204	0.0149262									49.032	0.309276	0.0162065		49.032	0.272232	0.0116108										4.8	101.299	1.26991		19.1625	0.296959		4.8	102.07	0.938771		19.1625	0.329927		4.8	102.186	2.29539
	49.288	0.215523	0.0137337		49.288	0.217033	0.014417									49.288	0.3029	0.0159482		49.288	0.268622	0.0120465										4.825	101.538	1.38583		19.2625	0.259429		4.825	102.081	0.957761		19.2625	0.303283		4.825	102.209	2.30202
	49.544	0.217661	0.0140099		49.544	0.215032	0.0140561									49.544	0.305824	0.0152918		49.544	0.277751	0.0133638										4.85	101.612	1.46047		19.3625	0.217066		4.85	102.006	0.962667		19.3625	0.32922		4.85	102.186	2.2946
	49.8	0.208512	0.0132515		49.8	0.214781	0.0146795									49.8	0.314575	0.0156048		49.8	0.277611	0.0125911										4.875	101.65	1.50408		19.4625	0.263728		4.875	101.946	0.967789		19.4625	0.303059		4.875	102.133	2.28983
	50.056	0.210884	0.0145881		50.056	0.216417	0.0131923									50.056	0.316151	0.0157953		50.056	0.288775	0.0142787										4.9	101.86	1.5646		19.5625	0.242762		4.9	101.945	0.974996		19.5625	0.32063		4.9	102.073	2.26809
																50.312	0.314143	0.0150812		50.312	0.300367	0.0141181										4.925	102.043	1.65534		19.6625	0.269942		4.925	101.939	0.984867		19.6625	0.297911		4.925	102.001	2.27412
																50.568	0.311663	0.0147575		50.568	0.303754	0.0137048										4.95	102.122	1.74939		19.7625	0.275909		4.95	101.938	0.987301		19.7625	0.279338		4.95	101.82	2.30402
																50.824	0.309971	0.0148571		50.824	0.301685	0.014246										4.975	102.224	1.82323		19.8625	0.26632		4.975	101.938	0.991312		19.8625	0.302294		4.975	101.665	2.3057
																51.08	0.311226	0.0153226		51.08	0.298069	0.0146266										5	102.388	1.91783		19.9625	0.259562		5	101.933	0.994077		19.9625	0.298032		5	101.549	2.34081
																51.336	0.309852	0.0145539		51.336	0.294302	0.0128163										5.025	102.507	2.02779		20.0625	0.247376		5.025	101.89	0.989712		20.0625	0.326127		5.025	101.433	2.38287
																51.592	0.303897	0.0141728		51.592	0.287181	0.0128466										5.05	102.54	2.11364		20.1625	0.22215		5.05	101.883	0.980578		20.1625	0.313981		5.05	101.242	2.41986
																51.848	0.304454	0.015111		51.848	0.277377	0.0129683										5.075	102.623	2.23216		20.2625	0.244872		5.075	101.899	0.974279		20.2625	0.278355		5.075	101.181	2.48152
																52.104	0.305621	0.0157478		52.104	0.283896	0.0132481										5.1	102.673	2.33679		20.3625	0.252791		5.1	101.838	0.979989		20.3625	0.307086		5.1	101.193	2.54611
																52.36	0.306904	0.0169278		52.36	0.287405	0.0131878										5.125	102.627	2.39861		20.4625	0.279351		5.125	101.827	0.98543		20.4625	0.29375		5.125	101.12	2.5945
																52.616	0.309407	0.0175166		52.616	0.287816	0.0130635										5.15	102.613	2.46322		20.5625	0.254013		5.15	101.85	0.980164		20.5625	0.318135		5.15	101.087	2.63521
																52.872	0.313249	0.0163438		52.872	0.273296	0.0125587										5.175	102.589	2.52988		20.6625	0.25149		5.175	101.853	0.973907		20.6625	0.315425		5.175	101.12	2.67129
																53.128	0.307845	0.0159392		53.128	0.277546	0.0133565										5.2	102.495	2.60607		20.7625	0.33994		5.2	101.839	0.960278		20.7625	0.307951		5.2	101.148	2.69959
																53.384	0.304454	0.0165967		53.384	0.287043	0.0145162										5.225	102.375	2.65129		20.8625	0.303403		5.225	101.879	0.956093		20.8625	0.346536		5.225	101.176	2.71811
																53.64	0.312582	0.016346		53.64	0.282916	0.0139742										5.25	102.274	2.66284		20.9625	0.270169		5.25	101.936	0.968903		20.9625	0.310163		5.25	101.227	2.69718
																53.896	0.310067	0.0160698		53.896	0.288107	0.0140811										5.275	102.209	2.65828		21.0625	0.260112		5.275	101.962	0.971606		21.0625	0.307577		5.275	101.282	2.69226
																54.152	0.308509	0.016175		54.152	0.293192	0.0137344										5.3	102.102	2.66338		21.1625	0.228153		5.3	102.02	0.989346		21.1625	0.304428		5.3	101.345	2.67948
																54.408	0.318089	0.0156156		54.408	0.289566	0.0141132										5.325	102.032	2.64304		21.2625	0.337201		5.325	102.098	1.01015		21.2625	0.322159		5.325	101.47	2.66699
																54.664	0.312726	0.0166066		54.664	0.293443	0.0131844										5.35	102.005	2.60365		21.3625	0.325476		5.35	102.132	1.0313		21.3625	0.306763		5.35	101.487	2.64437
																54.92	0.320457	0.0162206		54.92	0.289505	0.0144848										5.375	101.91	2.55466		21.4625	0.337865		5.375	102.168	1.05076		21.4625	0.298187		5.375	101.481	2.61198
																55.176	0.316082	0.0158895		55.176	0.297883	0.013898										5.4	101.776	2.48014		21.5625	0.368353		5.4	102.237	1.0996		21.5625	0.288743		5.4	101.465	2.57073
																55.432	0.316729	0.0159309		55.432	0.288657	0.0133442										5.425	101.713	2.41191		21.6625	0.288699		5.425	102.261	1.10688		21.6625	0.300576		5.425	101.583	2.54229
																55.688	0.313774	0.0155576		55.688	0.288886	0.0129882										5.45	101.597	2.30177		21.7625	0.322035		5.45	102.246	1.09026		21.7625	0.333277		5.45	101.664	2.53819
																55.944	0.309283	0.0157788		55.944	0.288466	0.0134865										5.475	101.435	2.17665		21.8625	0.357539		5.475	102.276	1.07532		21.8625	0.313393		5.475	101.475	2.6698
																56.2	0.299543	0.0158		56.2	0.29064	0.0128193										5.5	101.369	2.05352		21.9625	0.292785		5.5	102.274	1.04554		21.9625	0.334128		5.5	101.315	2.81844
																56.456	0.297277	0.0156863		56.456	0.305337	0.0133304										5.525	101.331	1.95391		22.0625	0.227526		5.525	102.273	1.02459		22.0625	0.338201		5.525	101.224	2.92182
																56.712	0.309504	0.0153206		56.712	0.300199	0.0124174										5.55	101.276	1.85234		22.1625	0.286595		5.55	102.227	0.994836		22.1625	0.322332		5.55	101.245	2.96153
																56.968	0.310773	0.0154067		56.968	0.305723	0.0128606										5.575	101.229	1.75326		22.2625	0.308627		5.575	102.202	0.977174		22.2625	0.313663		5.575	101.295	2.97094
																57.224	0.309979	0.0159776		57.224	0.299809	0.0135665										5.6	101.225	1.68717		22.3625	0.266248		5.6	102.222	0.959425		22.3625	0.306582		5.6	101.213	2.999
																57.48	0.307996	0.016453		57.48	0.301221	0.0133713										5.625	101.183	1.61376		22.4625	0.273294		5.625	102.222	0.947854		22.4625	0.278651		5.625	103.398	2.22766
																57.736	0.303894	0.0167671		57.736	0.305504	0.0135676										5.65	101.185	1.56633		22.5625	0.280025		5.65	102.208	0.944197		22.5625	0.308049		5.65	103.348	2.24461
																57.992	0.304684	0.0163145		57.992	0.307186	0.0137551										5.675	101.149	1.50569		22.6625	0.273424		5.675	102.218	0.940899		22.6625	0.303048		5.675	103.316	2.24195
																58.248	0.294715	0.0169349		58.248	0.310083	0.0139133										5.7	101.106	1.41791		22.7625	0.283211		5.7	102.278	0.937168		22.7625	0.300969		5.7	103.274	2.25119
																58.504	0.296437	0.017176		58.504	0.305006	0.0137031										5.725	101.056	1.34551		22.8625	0.309323		5.725	102.344	0.929442		22.8625	0.299257		5.725	103.2	2.25202
																58.76	0.289371	0.0162923		58.76	0.305034	0.0137304										5.75	100.941	1.2676		22.9625	0.311355		5.75	102.329	0.926735		22.9625	0.305984		5.75	103.092	2.24938
																59.016	0.286566	0.0153721		59.016	0.30836	0.0125333										5.775	100.849	1.21947		23.0625	0.332309		5.775	102.309	0.937307		23.0625	0.292311		5.775	102.999	2.24551
																59.272	0.291065	0.0155148		59.272	0.310345	0.0130744										5.8	100.684	1.18333		23.1625	0.307399		5.8	102.245	0.983824		23.1625	0.30623		5.8	102.894	2.25781
																59.528	0.281581	0.0154845		59.528	0.298453	0.0130322										5.825	100.45	1.131		23.2625	0.306089		5.825	102.147	1.05897		23.2625	0.32174		5.825	102.849	2.25274
																59.784	0.285061	0.0156583		59.784	0.303424	0.0121776										5.85	100.319	1.07928		23.3625	0.30877		5.85	102.008	1.17402		23.3625	0.285204		5.85	102.83	2.23682
																60.04	0.278167	0.0154498		60.04	0.304351	0.0128974										5.875	100.241	1.04567		23.4625	0.268515		5.875	101.998	1.20694		23.4625	0.311914		5.875	102.574	2.35691
																60.296	0.292325	0.0157325		60.296	0.308742	0.0134797										5.9	100.151	1.02424		23.5625	0.257526		5.9	102.071	1.20222		23.5625	0.300784		5.9	102.608	2.31392
																60.552	0.301119	0.0174891		60.552	0.297968	0.0136104										5.925	99.9763	1.00978		23.6625	0.272863		5.925	102.054	1.20771		23.6625	0.294051		5.925	100.47	2.97144
																60.808	0.279764	0.0142289		60.808	0.296552	0.0129501										5.95	99.7684	0.98591		23.7625	0.312744		5.95	102.087	1.19844		23.7625	0.324094		5.95	101.546	2.34397
																61.064	0.281229	0.0152326		61.064	0.291901	0.0133382										5.975	99.5631	0.96114		23.8625	0.289813		5.975	102.153	1.18885		23.8625	0.299291		5.975	101.614	2.32528
																61.32	0.28432	0.0153189		61.32	0.302996	0.0144725										6	99.3687	0.956129		23.9625	0.278639		6	102.278	1.15052		23.9625	0.309031		6	101.954	2.1807
																61.576	0.296546	0.0147799		61.576	0.303353	0.0152941										6.025	99.2165	0.949304		24.0625	0.339402		6.025	102.325	1.13738		24.0625	0.297465		6.025	102.313	2.03925
																61.832	0.303918	0.0153801		61.832	0.2963	0.0146212										6.05	99.0492	0.908679		24.1625	0.324728		6.05	102.407	1.11103		24.1625	0.291699		6.05	102.507	1.93769
																62.088	0.307959	0.0149152		62.088	0.288226	0.0141365										6.075	98.8267	0.864717		24.2625	0.324217		6.075	102.475	1.08891		24.2625	0.329848		6.075	102.807	1.76588
																62.344	0.299933	0.0147677		62.344	0.295606	0.0137271										6.1	98.6508	0.822546		24.3625	0.284652		6.1	102.554	1.06721		24.3625	0.308014		6.1	102.795	1.66294
																62.6	0.300539	0.0152383		62.6	0.310396	0.0141004										6.125	98.4887	0.759062		24.4625	0.292666		6.125	102.747	1.0569		24.4625	0.300029		6.125	102.835	1.55206
																62.856	0.297761	0.0151626		62.856	0.307147	0.0128307										6.15	98.3542	0.723002		24.5625	0.321035		6.15	102.935	1.06324		24.5625	0.300303		6.15	102.706	1.48429
																63.112	0.290346	0.0154065		63.112	0.316734	0.0142172										6.175	98.2741	0.694037		24.6625	0.287828		6.175	102.915	1.06856		24.6625	0.304923		6.175	102.524	1.42809
																63.368	0.284764	0.0149266		63.368	0.308678	0.0138974										6.2	98.1817	0.625877		24.7625	0.282589		6.2	102.732	1.06514		24.7625	0.289524		6.2	102.378	1.38317
																63.624	0.281585	0.0147309		63.624	0.311308	0.0142861										6.225	98.087	0.556045		24.8625	0.272577		6.225	102.936	1.06606		24.8625	0.310315		6.225	102.21	1.32399
																63.88	0.285248	0.0152405		63.88	0.302155	0.01414										6.25	97.9685	0.53449		24.9625	0.257596		6.25	102.958	1.07122		24.9625	0.309387		6.25	101.963	1.2248
																64.136	0.291259	0.0152409		64.136	0.296236	0.0141567										6.275	97.8335	0.552562		25.0625	0.309448		6.275	102.983	1.05699		25.0625	0.31345		6.275	101.626	1.19047
																64.392	0.293827	0.0150655		64.392	0.294939	0.0142532										6.3	97.7411	0.54903		25.1625	0.295817		6.3	103.041	1.03619		25.1625	0.31571		6.3	101.444	1.17153
																64.648	0.284014	0.0157841		64.648	0.287619	0.013875										6.325	97.7157	0.560503		25.2625	0.348246		6.325	103.04	1.02582		25.2625	0.320869		6.325	101.314	1.15747
																64.904	0.275799	0.0148535		64.904	0.271562	0.0140934										6.35	97.71	0.571448		25.3625	0.334778		6.35	103.037	1.02491		25.3625	0.316539		6.35	101.144	1.16886
																65.16	0.291651	0.015959		65.16	0.284196	0.0143759										6.375	97.706	0.584074		25.4625	0.344098		6.375	102.982	1.03471		25.4625	0.306467		6.375	101.046	1.12242
																65.416	0.290202	0.0150696		65.416	0.275294	0.0142364										6.4	97.6457	0.610068		25.5625	0.357838		6.4	102.936	1.0331		25.5625	0.304103		6.4	100.899	1.08684
																65.672	0.284773	0.0148043		65.672	0.2719	0.0149548										6.425	97.5808	0.592309		25.6625	0.346573		6.425	102.854	1.02382		25.6625	0.292897		6.425	100.743	1.09171
																65.928	0.288333	0.0158231		65.928	0.276848	0.0133161										6.45	97.4846	0.568242		25.7625	0.33428		6.45	102.762	1.00652		25.7625	0.316557		6.45	100.409	1.10255
																66.184	0.280215	0.0152916		66.184	0.280853	0.0140201										6.475	97.4304	0.552212		25.8625	0.310458		6.475	102.698	0.99115		25.8625	0.299421		6.475	100.151	1.13859
																66.44	0.274788	0.0150489		66.44	0.283049	0.0141544										6.5	97.4776	0.524856		25.9625	0.309078		6.5	102.638	0.97982		25.9625	0.285066		6.5	100.018	1.1915
																66.696	0.275813	0.0137414		66.696	0.283359	0.0138698										6.525	97.4467	0.53256		26.0625	0.309622		6.525	102.562	0.95503		26.0625	0.285041		6.525	99.9638	1.2585
																66.952	0.277561	0.0145299		66.952	0.283002	0.0143909										6.55	97.3486	0.538804		26.1625	0.257422		6.55	102.471	0.924851		26.1625	0.31865		6.55	99.9015	1.30583
																67.208	0.28379	0.0156951		67.208	0.278219	0.013264										6.575	97.2754	0.531143		26.2625	0.313915		6.575	102.364	0.927172		26.2625	0.298003		6.575	99.9113	1.40171
																67.464	0.27938	0.0141261		67.464	0.278092	0.0141082										6.6	97.1957	0.506699		26.3625	0.283549		6.6	101.979	0.98759		26.3625	0.298482		6.6	99.8654	1.50688
																67.72	0.303339	0.0154164		67.72	0.273808	0.0142898										6.625	97.1185	0.478903		26.4625	0.28476		6.625	101.948	0.936159		26.4625	0.309293		6.625	99.6044	1.58566
																67.976	0.307653	0.0151583		67.976	0.289308	0.0136254										6.65	97.0789	0.45722		26.5625	0.312919		6.65	101.747	0.977877		26.5625	0.313058		6.65	99.5122	1.66452
																68.232	0.306323	0.0154232		68.232	0.301647	0.0130332										6.675	97.0626	0.463892		26.6625	0.268783		6.675	101.582	1.03175		26.6625	0.29418		6.675	99.4611	1.78127
																68.488	0.304032	0.0150787		68.488	0.297717	0.0135243										6.7	97.0735	0.484302		26.7625	0.280211		6.7	101.524	1.02186		26.7625	0.28875		6.7	99.4032	1.83761
																68.744	0.301965	0.0161647		68.744	0.28137	0.0137245										6.725	97.0594	0.488171		26.8625	0.312976		6.725	101.389	1.01706		26.8625	0.311218		6.725	99.3676	1.88493
																69	0.311368	0.0166202		69	0.295522	0.0138881										6.75	97.1112	0.560977		26.9625	0.275651		6.75	101.285	1.00525		26.9625	0.282024		6.75	99.3925	1.9212
																69.256	0.31062	0.0163342		69.256	0.284783	0.0144125										6.775	97.2252	0.626786		27.0625	0.265506		6.775	101.208	0.998586		27.0625	0.279026		6.775	99.3755	1.94911
																69.512	0.30597	0.01669		69.512	0.305619	0.0144197										6.8	97.2887	0.701075		27.1625	0.303238		6.8	100.827	1.1803		27.1625	0.295092		6.8	99.2613	1.95023
																69.768	0.310328	0.0164146		69.768	0.2897	0.0139108										6.825	97.3886	0.862608		27.2625	0.284141		6.825	100.849	1.11129		27.2625	0.307233		6.825	99.1561	1.95131
																70.024	0.307964	0.016487		70.024	0.277071	0.0132507										6.85	97.3944	1.00846		27.3625	0.322059		6.85	100.869	1.00774		27.3625	0.299915		6.85	99.1246	1.9713
																70.28	0.295696	0.0159156		70.28	0.283916	0.014313										6.875	97.2322	1.0801		27.4625	0.288851		6.875	100.763	0.967214		27.4625	0.305091		6.875	99.1509	1.94949
																70.536	0.306662	0.0158296		70.536	0.276223	0.0150582										6.9	97.1531	1.15163		27.5625	0.325747		6.9	100.647	0.970652		27.5625	0.336337		6.9	99.1656	1.90758
																70.792	0.304997	0.0152675		70.792	0.272975	0.0150587										6.925	97.117	1.22942		27.6625	0.284288		6.925	100.539	0.975892		27.6625	0.289415		6.925	99.1412	1.88272
																71.048	0.298883	0.0143836		71.048	0.260531	0.0140193										6.95	97.0551	1.31102		27.7625	0.306066		6.95	100.412	1.01063		27.7625	0.316981		6.95	99.1663	1.84106
																71.304	0.306554	0.0153768		71.304	0.263677	0.0137464										6.975	97.0726	1.40591		27.8625	0.281534		6.975	100.302	1.02586		27.8625	0.306511		6.975	99.2612	1.78407
																71.56	0.298858	0.0151319		71.56	0.259889	0.0154512										7	97.0945	1.48767		27.9625	0.266532		7	100.257	1.03355		27.9625	0.312504		7	99.3006	1.72155
																71.816	0.289955	0.0152109		71.816	0.261253	0.0159667										7.025	97.0538	1.60157		28.0625	0.258698		7.025	100.191	1.04289		28.0625	0.293052		7.025	99.4499	1.65302
																72.072	0.296844	0.0155627		72.072	0.261692	0.0158375										7.05	96.999	1.71874		28.1625	0.236068		7.05	100.124	1.04237		28.1625	0.307247		7.05	99.5015	1.60912
																72.328	0.285373	0.0141991		72.328	0.257092	0.0148122										7.075	96.9796	1.79082		28.2625	0.232435		7.075	100.083	1.04219		28.2625	0.31089		7.075	99.5729	1.57382
																72.584	0.28014	0.0142997		72.584	0.256927	0.0154324										7.1	96.9487	1.90429		28.3625	0.314542		7.1	100.069	1.03309		28.3625	0.305026		7.1	99.7721	1.56177
																72.84	0.276621	0.0149793		72.84	0.256799	0.0156228										7.125	96.9189	1.9942		28.4625	0.284599		7.125	100.058	1.03815		28.4625	0.328032		7.125	99.797	1.53024
																73.096	0.293474	0.0173122		73.096	0.260925	0.0168493										7.15	96.9227	2.00952		28.5625	0.28412		7.15	100.038	1.04795		28.5625	0.318632		7.15	99.811	1.53115
																73.352	0.289335	0.0151289		73.352	0.264403	0.0166616										7.175	96.8975	2.03185		28.6625	0.273849		7.175	100.049	1.05642		28.6625	0.313169		7.175	99.9547	1.56134
																73.608	0.287563	0.0153602		73.608	0.267915	0.016695										7.2	96.8708	2.08653		28.7625	0.299638		7.2	100.037	1.05303		28.7625	0.307896		7.2	100.049	1.54931
																73.864	0.295031	0.0163118		73.864	0.285318	0.0178474										7.225	96.8623	2.15828		28.8625	0.260854		7.225	99.9898	1.07055		28.8625	0.305979		7.225	100.09	1.57884
																74.12	0.29403	0.0160042		74.12	0.269405	0.0160165										7.25	96.8808	2.21687		28.9625	0.282539		7.25	99.9266	1.08868		28.9625	0.316991		7.25	100.196	1.61677
																74.376	0.287863	0.0151621		74.376	0.273324	0.0171838										7.275	96.8833	2.25539		29.0625	0.317052		7.275	99.892	1.0944		29.0625	0.318558		7.275	100.196	1.65148
																74.632	0.285751	0.015672		74.632	0.265708	0.0155042										7.3	96.8787	2.27961		29.1625	0.290376		7.3	99.8601	1.09609		29.1625	0.311584		7.3	100.147	1.72001
																74.888	0.272192	0.0158838		74.888	0.271941	0.0155703										7.325	96.8971	2.29058		29.2625	0.322513		7.325	99.804	1.09834		29.2625	0.319589		7.325	100.21	1.74837
																75.144	0.262146	0.0144446		75.144	0.274129	0.0173552										7.35	96.9871	2.31069		29.3625	0.320967		7.35	99.8265	1.09857		29.3625	0.333584		7.35	100.241	1.76306
																75.4	0.268229	0.0150087		75.4	0.265097	0.016056										7.375	97.1003	2.31358		29.4625	0.32968		7.375	99.8592	1.1016		29.4625	0.323636		7.375	100.303	1.77395
																75.656	0.266212	0.0136535		75.656	0.265832	0.0159596										7.4	97.1611	2.30578		29.5625	0.312742		7.4	99.8362	1.11981		29.5625	0.3316		7.4	100.25	1.79832
																75.912	0.277055	0.0144215		75.912	0.273093	0.016548										7.425	97.2047	2.31611		29.6625	0.29577		7.425	99.8359	1.1321		29.6625	0.30292		7.425	100.335	1.84579
																76.168	0.284264	0.0140711		76.168	0.263307	0.0145713										7.45	97.2456	2.29429		29.7625	0.314168		7.45	99.8648	1.11244		29.7625	0.295405		7.45	100.438	1.88924
																76.424	0.287328	0.0139693		76.424	0.270171	0.0145078										7.475	97.3362	2.24431		29.8625	0.295739		7.475	99.9297	1.08734		29.8625	0.313332		7.475	100.482	1.90662
																76.68	0.284863	0.0145423		76.68	0.292736	0.0145589										7.5	97.4266	2.22696		29.9625	0.350991		7.5	99.9671	1.07458		29.9625	0.328181		7.5	100.528	1.92684
																76.936	0.279447	0.0152579		76.936	0.284816	0.0145763										7.525	97.4245	2.18475		30.0625	0.285987		7.525	100.041	1.06537		30.0625	0.305833		7.525	100.535	1.95861
																77.192	0.282239	0.0146451		77.192	0.284383	0.0141997										7.55	97.465	2.12558		30.1625	0.290574		7.55	100.071	1.03923		30.1625	0.322004		7.55	100.523	1.95028
																77.448	0.28802	0.0161447		77.448	0.289867	0.013643										7.575	97.5881	2.12396		30.2625	0.254736		7.575	100.109	1.00397		30.2625	0.328276		7.575	100.525	1.95455
																77.704	0.266379	0.014378		77.704	0.272381	0.012602										7.6	97.6586	2.10104		30.3625	0.231262		7.6	100.123	0.982023		30.3625	0.341714		7.6	100.621	1.96338
																77.96	0.272452	0.0144934		77.96	0.265021	0.0122151										7.625	97.6164	2.07417		30.4625	0.302143		7.625	100.164	0.956111		30.4625	0.343478		7.625	100.692	1.95553
																78.216	0.285531	0.0151061		78.216	0.273594	0.0136008										7.65	97.627	2.0663		30.5625	0.28342		7.65	100.244	0.925565		30.5625	0.34082		7.65	100.768	1.94812
																78.472	0.281791	0.0151636		78.472	0.266678	0.014443										7.675	97.661	2.02921		30.6625	0.269133		7.675	100.264	0.895333		30.6625	0.334906		7.675	100.75	1.97619
																78.728	0.28101	0.0156948		78.728	0.25856	0.0128197										7.7	97.5391	1.97897		30.7625	0.231803		7.7	100.284	0.876405		30.7625	0.340382		7.7	100.769	1.99116
																78.984	0.270651	0.0140555		78.984	0.257004	0.0143392										7.725	97.4516	1.94282		30.8625	0.211845		7.725	100.233	0.874806		30.8625	0.327663		7.725	100.746	2.00781
																79.24	0.273626	0.0137991		79.24	0.260383	0.0145345										7.75	97.4319	1.90076		30.9625	0.235358		7.75	100.256	0.847045		30.9625	0.314777		7.75	100.701	2.00982
																79.496	0.272115	0.0141881		79.496	0.248458	0.0129973										7.775	97.3739	1.85573		31.0625	0.232935		7.775	100.257	0.839717		31.0625	0.289412		7.775	100.747	1.99281
																79.752	0.269704	0.0149162		79.752	0.239819	0.0129823										7.8	97.3796	1.82914		31.1625	0.246527		7.8	100.251	0.845426		31.1625	0.29385		7.8	100.682	1.95067
																80.008	0.266794	0.0138348		80.008	0.248387	0.0126023										7.825	97.409	1.81394		31.2625	0.235358		7.825	100.254	0.847503		31.2625	0.302949		7.825	100.473	1.82355
																80.264	0.279122	0.0142662		80.264	0.251724	0.0129005										7.85	97.3838	1.7992		31.3625	0.215081		7.85	100.242	0.8478		31.3625	0.29862		7.85	100.306	1.75012
																80.52	0.277	0.014212		80.52	0.250239	0.0132626										7.875	97.3171	1.78347		31.4625	0.250462		7.875	100.193	0.857519		31.4625	0.315669		7.875	100.341	1.75057
																80.776	0.268597	0.0141925		80.776	0.258804	0.0137838										7.9	97.2804	1.76041		31.5625	0.284464		7.9	100.163	0.861405		31.5625	0.324735		7.9	100.467	1.76084
																81.032	0.283657	0.0139266		81.032	0.248882	0.0128062										7.925	97.292	1.72737		31.6625	0.301471		7.925	100.082	0.869473		31.6625	0.323103		7.925	100.496	1.75999
																81.288	0.280457	0.0144214		81.288	0.253186	0.0137591										7.95	97.285	1.68772		31.7625	0.297742		7.95	100.003	0.876453		31.7625	0.307663		7.95	100.513	1.76852
																81.544	0.280538	0.0146726		81.544	0.244452	0.014111										7.975	97.2916	1.67336		31.8625	0.261754		7.975	99.9182	0.874932		31.8625	0.298521		7.975	100.543	1.78671
																81.8	0.285976	0.0162178		81.8	0.248328	0.0141036										8	97.3484	1.67039		31.9625	0.235774		8	99.8024	0.883808		31.9625	0.309145		8	100.555	1.812
																82.056	0.27573	0.0147104		82.056	0.246316	0.0138878										8.025	97.3825	1.6559		32.0625	0.242151		8.025	99.7438	0.906234		32.0625	0.313567		8.025	100.611	1.82654
																82.312	0.26951	0.0150083		82.312	0.245003	0.0144919										8.05	97.407	1.62459		32.1625	0.253396		8.05	99.6353	0.939213		32.1625	0.318608		8.05	100.651	1.81705
																82.568	0.264455	0.0148551		82.568	0.244907	0.0150101										8.075	97.4155	1.59053		32.2625	0.25247		8.075	99.4562	1.01944		32.2625	0.30852		8.075	100.701	1.81842
																82.824	0.261943	0.015222		82.824	0.262024	0.0168372										8.1	97.4354	1.5439		32.3625	0.235659		8.1	99.2879	1.10114		32.3625	0.303283		8.1	100.694	1.83043
																83.08	0.259674	0.0156903		83.08	0.252524	0.0150717										8.125	97.5463	1.48629		32.4625	0.23007		8.125	99.1872	1.12548		32.4625	0.30761		8.125	100.688	1.84164
																83.336	0.251856	0.0140545		83.336	0.260325	0.0149662										8.15	97.5856	1.44608		32.5625	0.258041		8.15	99.1286	1.14178		32.5625	0.284071		8.15	100.707	1.84767
																83.592	0.262012	0.0147469		83.592	0.272777	0.0164661										8.175	97.645	1.38008		32.6625	0.220065		8.175	99.0986	1.15934		32.6625	0.291788		8.175	100.735	1.88008
																83.848	0.255984	0.014376		83.848	0.268937	0.0156016										8.2	97.6587	1.30711		32.7625	0.230843		8.2	99.036	1.16169		32.7625	0.290579		8.2	100.734	1.90816
																84.104	0.256854	0.0147275		84.104	0.27465	0.0149074										8.225	97.633	1.25762		32.8625	0.208869		8.225	98.9841	1.16559		32.8625	0.303435		8.225	100.741	1.94423
																84.36	0.26277	0.0155392		84.36	0.28579	0.0158978										8.25	97.7196	1.19651		32.9625	0.222354		8.25	98.9423	1.16636		32.9625	0.2962		8.25	100.809	2.01452
																84.616	0.257315	0.0149894		84.616	0.281673	0.0140526										8.275	97.7577	1.1318		33.0625	0.266937		8.275	98.9321	1.162		33.0625	0.344823		8.275	101.006	2.04568
																84.872	0.262106	0.0155426		84.872	0.275338	0.0160586										8.3	97.7821	1.10443		33.1625	0.260445		8.3	98.898	1.15168		33.1625	0.329882		8.3	101.091	2.10366
																85.128	0.263436	0.0156288		85.128	0.276014	0.0153207										8.325	97.748	1.06023		33.2625	0.252196		8.325	98.8228	1.13057		33.2625	0.328466		8.325	101.13	2.18195
																85.384	0.260209	0.0150851		85.384	0.26784	0.0150422										8.35	97.6691	1.02572		33.3625	0.23141		8.35	98.7527	1.10633		33.3625	0.317966		8.35	101.094	2.24409
																85.64	0.254997	0.0157578		85.64	0.281686	0.0153695										8.375	97.6104	1.00426		33.4625	0.224599		8.375	98.6931	1.09511		33.4625	0.311955		8.375	101.079	2.3334
																85.896	0.251991	0.0151565		85.896	0.273166	0.0157623										8.4	97.5959	0.991724		33.5625	0.256576		8.4	98.6338	1.10052		33.5625	0.313128		8.4	100.941	2.45107
																86.152	0.259357	0.0155655		86.152	0.273047	0.0160831										8.425	97.672	1.03752		33.6625	0.234479		8.425	98.5591	1.10973		33.6625	0.319918		8.425	100.941	2.54872
																86.408	0.263277	0.0162624		86.408	0.269187	0.0159689										8.45	97.6784	1.0544		33.7625	0.249926		8.45	98.4969	1.10266		33.7625	0.308446		8.45	100.966	2.6345
																86.664	0.261443	0.015938		86.664	0.270934	0.0170376										8.475	97.6776	1.06347		33.8625	0.260045		8.475	98.4606	1.09433		33.8625	0.308469		8.475	100.992	2.71313
																86.92	0.248765	0.0159495		86.92	0.276564	0.0169601										8.5	97.7062	1.11173		33.9625	0.244657		8.5	98.45	1.07715		33.9625	0.3038		8.5	100.729	2.82108
																87.176	0.256963	0.016522		87.176	0.280566	0.0173906										8.525	97.7542	1.16486		34.0625	0.28902		8.525	98.4489	1.05489		34.0625	0.302136		8.525	100.978	3.01932
																87.432	0.26408	0.0164575		87.432	0.287074	0.0169889										8.55	97.7885	1.22332		34.1625	0.242214		8.55	98.4578	1.04263		34.1625	0.30712		8.55	101.264	3.20517
																87.688	0.259562	0.0166404		87.688	0.285457	0.0175724										8.575	97.8123	1.29688		34.2625	0.236419		8.575	98.484	1.04248		34.2625	0.317358		8.575	101.303	3.28684
																87.944	0.252869	0.0159855		87.944	0.288282	0.0174752										8.6	97.9566	1.38796		34.3625	0.239204		8.6	98.4694	1.04704		34.3625	0.316357		8.6	101.587	3.35871
																88.2	0.240223	0.013358		88.2	0.294824	0.0180399										8.625	98.1242	1.52104		34.4625	0.23283		8.625	98.4732	1.05258		34.4625	0.318118		8.625	101.905	3.43347
																88.456	0.247628	0.0138569		88.456	0.271371	0.0166102										8.65	98.2245	1.59907		34.5625	0.242374		8.65	98.4669	1.071		34.5625	0.320495		8.65	102.018	3.51417
																88.712	0.250307	0.0133792		88.712	0.266852	0.0165908										8.675	98.3632	1.66231		34.6625	0.230629		8.675	98.4648	1.08903		34.6625	0.316383		8.675	101.99	3.58151
																88.968	0.254175	0.0143977		88.968	0.271397	0.0155827										8.7	98.481	1.75227		34.7625	0.245302		8.7	98.4569	1.09776		34.7625	0.299613		8.7	101.912	3.64115
																89.224	0.250432	0.0134784		89.224	0.271867	0.0169636										8.725	98.5251	1.83395		34.8625	0.25116		8.725	98.4538	1.10287		34.8625	0.302678		8.725	101.836	3.677
																89.48	0.243845	0.0140657		89.48	0.260427	0.0154555										8.75	98.5846	1.90655		34.9625	0.270457		8.75	98.4489	1.11194		34.9625	0.302289		8.75	101.74	3.71001
																89.736	0.245867	0.0141349		89.736	0.263836	0.0175516										8.775	98.6833	2.01678		35.0625	0.257383		8.775	98.4423	1.11639		35.0625	0.312833		8.775	101.745	3.74368
																89.992	0.243781	0.0142885		89.992	0.261841	0.0178081										8.8	98.7961	2.15185		35.1625	0.258343		8.8	98.4147	1.12158		35.1625	0.293626		8.8	101.697	3.75176
																90.248	0.244858	0.0142145		90.248	0.263688	0.0172341										8.825	98.8825	2.25233		35.2625	0.273861		8.825	98.3852	1.12509		35.2625	0.30814		8.825	101.484	3.74626
																90.504	0.235906	0.0145134		90.504	0.254779	0.0170523										8.85	98.9315	2.35659		35.3625	0.26526		8.85	98.3837	1.13423		35.3625	0.289373		8.85	101.323	3.77366
																90.76	0.249284	0.0138797		90.76	0.255996	0.017073										8.875	99.0201	2.44701		35.4625	0.315281		8.875	98.3588	1.1439		35.4625	0.291118		8.875	101.273	3.78994
																91.016	0.23977	0.0137604		91.016	0.244841	0.0169093										8.9	99.1212	2.53802		35.5625	0.303369		8.9	98.3339	1.1458		35.5625	0.296741		8.9	101.077	3.76555
																91.272	0.239271	0.0141498		91.272	0.241802	0.0158713										8.925	99.2477	2.6245		35.6625	0.322768		8.925	98.3269	1.13931		35.6625	0.285399		8.925	100.839	3.68962
																91.528	0.241171	0.014501		91.528	0.258631	0.0172025										8.95	99.2789	2.68938		35.7625	0.331092		8.95	98.3147	1.12108		35.7625	0.295766		8.95	100.795	3.63884
																91.784	0.24926	0.0144392		91.784	0.247032	0.0164144										8.975	99.4628	2.81462		35.8625	0.266821		8.975	98.2743	1.1102		35.8625	0.295481		8.975	100.919	3.63182
																92.04	0.244775	0.0135993		92.04	0.246955	0.0174276										9	99.901	3.08227		35.9625	0.296319		9	98.2323	1.10781		35.9625	0.285393		9	101.013	3.59088
																92.296	0.238157	0.014106		92.296	0.250034	0.0175399										9.025	99.2043	2.58493		36.0625	0.279561		9.025	98.2202	1.10572		36.0625	0.278642		9.025	101.069	3.57266
																92.552	0.245307	0.0148939		92.552	0.24632	0.0176273										9.05	99.2455	2.59201		36.1625	0.303131		9.05	98.1926	1.10737		36.1625	0.275365		9.05	101.158	3.55954
																92.808	0.240641	0.0143901		92.808	0.246504	0.0179623										9.075	100.074	3.0952		36.2625	0.290636		9.075	98.2261	1.1125		36.2625	0.291042		9.075	101.148	3.56168
																93.064	0.243578	0.0137618		93.064	0.245398	0.0172529										9.1	100.062	3.03232		36.3625	0.292456		9.1	98.255	1.11875		36.3625	0.305346		9.1	101.129	3.54219
																93.32	0.244191	0.0142604		93.32	0.244674	0.0162465										9.125	100.061	2.99863		36.4625	0.299121		9.125	98.2428	1.10933		36.4625	0.306201		9.125	100.868	3.41942
																93.576	0.251902	0.0164474		93.576	0.241109	0.0174144										9.15	99.9426	2.88675		36.5625	0.301424		9.15	98.2297	1.11322		36.5625	0.318436		9.15	100.279	3.10964
																93.832	0.253481	0.013914		93.832	0.245288	0.0172391										9.175	99.4735	2.52792		36.6625	0.278516		9.175	98.2029	1.11574		36.6625	0.31528		9.175	99.877	2.92519
																94.088	0.262721	0.0137517		94.088	0.241131	0.0171907										9.2	99.3624	2.39095		36.7625	0.239531		9.2	98.2052	1.11577		36.7625	0.30142		9.2	99.8591	2.88584
																94.344	0.271484	0.0147285		94.344	0.241247	0.0171662										9.225	99.2619	2.24537		36.8625	0.228909		9.225	98.1988	1.12639		36.8625	0.308959		9.225	99.9369	2.86517
																94.6	0.276891	0.0150978		94.6	0.237764	0.0150595										9.25	99.0302	2.07883		36.9625	0.227847		9.25	98.1876	1.13883		36.9625	0.305294		9.25	99.9948	2.85823
																94.856	0.273097	0.0147959		94.856	0.241506	0.0149883										9.275	98.8137	1.99771		37.0625	0.242518		9.275	98.1994	1.1527		37.0625	0.298802		9.275	99.9781	2.8566
																95.112	0.261346	0.0148234		95.112	0.2473	0.015459										9.3	98.643	1.93269		37.1625	0.251766		9.3	98.1976	1.15878		37.1625	0.293305		9.3	99.8723	2.86168
																95.368	0.25461	0.0159985		95.368	0.247476	0.0151898										9.325	98.4548	1.83727		37.2625	0.261256		9.325	98.1866	1.16828		37.2625	0.292745		9.325	99.8205	2.89105
																95.624	0.251898	0.0148343		95.624	0.255053	0.0160236										9.35	98.3523	1.79027		37.3625	0.26236		9.35	98.1858	1.17158		37.3625	0.290802		9.35	99.8445	2.88538
																95.88	0.244869	0.0152817		95.88	0.25499	0.017755										9.375	98.2341	1.6923		37.4625	0.230919		9.375	98.1636	1.17151		37.4625	0.288439		9.375	99.9039	2.89573
																96.136	0.24709	0.0154842		96.136	0.259191	0.0156906										9.4	98.0496	1.58596		37.5625	0.25902		9.4	98.1695	1.17372		37.5625	0.30966		9.4	99.9319	2.91463
																96.392	0.249541	0.015747		96.392	0.269475	0.016353										9.425	97.8882	1.46961		37.6625	0.291213		9.425	98.2154	1.17562		37.6625	0.311933		9.425	100.039	2.92921
																96.648	0.246932	0.0152594		96.648	0.249876	0.0157818										9.45	97.7093	1.34294		37.7625	0.263993		9.45	98.2506	1.17948		37.7625	0.319932		9.45	100.111	2.96221
																96.904	0.249539	0.0151255		96.904	0.255959	0.0166308										9.475	97.5408	1.27627		37.8625	0.241595		9.475	98.2794	1.1831		37.8625	0.34175		9.475	100.166	2.99578
																97.16	0.245621	0.0148882		97.16	0.261971	0.016842										9.5	97.3626	1.22672		37.9625	0.221401		9.5	98.2982	1.1876		37.9625	0.327266		9.5	100.253	3.00308
																97.416	0.239584	0.0148683		97.416	0.256917	0.0157877										9.525	97.2534	1.16916		38.0625	0.253094		9.525	98.3065	1.19216		38.0625	0.321		9.525	100.351	3.01378
																97.672	0.244994	0.0160298		97.672	0.254562	0.017484										9.55	97.2145	1.13401		38.1625	0.286798		9.55	98.3127	1.20319		38.1625	0.32786		9.55	100.455	3.02934
																97.928	0.2447	0.0171491		97.928	0.256266	0.016936										9.575	97.1394	1.13611		38.2625	0.304891		9.575	98.3005	1.21408		38.2625	0.317853		9.575	100.602	3.04795
																98.184	0.246442	0.0167095		98.184	0.257268	0.0164848										9.6	97.1592	1.16039		38.3625	0.308734		9.6	98.3222	1.22056		38.3625	0.328691		9.6	100.791	3.07034
																98.44	0.245736	0.0165005		98.44	0.250299	0.0157925										9.625	97.1686	1.15583		38.4625	0.301222		9.625	98.333	1.23192		38.4625	0.31192		9.625	100.95	3.10343
																98.696	0.23318	0.0151402		98.696	0.238952	0.0161153										9.65	96.7803	1.10634		38.5625	0.290553		9.65	98.3154	1.23141		38.5625	0.30295		9.65	101.023	3.14795
																98.952	0.229518	0.014984		98.952	0.251496	0.0177937										9.675	96.2666	1.28286		38.6625	0.281358		9.675	98.337	1.23886		38.6625	0.309267		9.675	101.221	3.15512
																99.208	0.235924	0.0164287		99.208	0.249486	0.0169973										9.7	96.2102	1.36355		38.7625	0.298432		9.7	98.3927	1.25306		38.7625	0.299696		9.7	101.59	3.15169
																99.464	0.235329	0.015181		99.464	0.254957	0.01775										9.725	96.3233	1.37885		38.8625	0.283032		9.725	98.4278	1.26514		38.8625	0.306425		9.725	101.916	3.15774
																99.72	0.236266	0.0154194		99.72	0.245584	0.0162835										9.75	96.4046	1.43984		38.9625	0.260384		9.75	98.4477	1.27251		38.9625	0.300539		9.75	102.268	3.15399
																99.976	0.241476	0.0176087		99.976	0.234122	0.017426										9.775	97.3414	1.27561		39.0625	0.25841		9.775	98.4854	1.27826		39.0625	0.305628		9.775	102.484	3.17998
																																9.8	97.7977	1.34269		39.1625	0.282706		9.8	98.5214	1.28749		39.1625	0.287972		9.8	102.752	3.21483
																																9.825	97.9329	1.38375		39.2625	0.294567		9.825	98.5383	1.30597		39.2625	0.320214		9.825	103.07	3.22755
																																9.85	98.123	1.41398		39.3625	0.29917		9.85	98.5696	1.32044		39.3625	0.309508		9.85	103.239	3.24158
																																9.875	98.3223	1.46993		39.4625	0.326643		9.875	98.5865	1.33069		39.4625	0.301715		9.875	103.807	3.36213
																																9.9	98.5842	1.53051		39.5625	0.326879		9.9	98.5788	1.35033		39.5625	0.294829		9.9	104.34	3.5258
																																9.925	98.8541	1.60205		39.6625	0.314186		9.925	98.5813	1.35689		39.6625	0.295664		9.925	104.431	3.57043
																																9.95	99.0098	1.66513		39.7625	0.290905		9.95	98.5517	1.3639		39.7625	0.294639		9.95	104.559	3.62381
																																9.975	99.061	1.71558		39.8625	0.290521		9.975	98.5546	1.37272		39.8625	0.289684		9.975	104.735	3.66922
																																10	99.0997	1.75494		39.9625	0.306806		10	98.5536	1.38632		39.9625	0.299584		10	104.868	3.69485
																																10.025	99.2337	1.79445		40.0625	0.300849		10.025	98.4758	1.38286		40.0625	0.310159		10.025	105.103	3.6944
																																10.05	99.368	1.82608		40.1625	0.268869		10.05	98.4216	1.38025		40.1625	0.30693		10.05	105.357	3.73632
																																10.075	99.3507	1.8223		40.2625	0.286929		10.075	98.163	1.42043		40.2625	0.340255		10.075	105.604	3.80965
																																10.1	99.2553	1.81239		40.3625	0.28065		10.1	97.9586	1.47862		40.3625	0.338068		10.1	105.785	3.84686
																																10.125	99.1582	1.78164		40.4625	0.299899		10.125	97.993	1.46372		40.4625	0.346004		10.125	105.996	3.88913
																																10.15	99.1079	1.76638		40.5625	0.316737		10.15	97.8852	1.45646		40.5625	0.342736		10.15	106.101	3.94308
																																10.175	99.101	1.7458		40.6625	0.320324		10.175	97.8681	1.43027		40.6625	0.3554		10.175	106.233	3.92415
																																10.2	99.0258	1.70734		40.7625	0.296295		10.2	97.7603	1.45196		40.7625	0.349747		10.2	106.46	3.86691
																																10.225	98.9751	1.63742		40.8625	0.280402		10.225	97.7042	1.49571		40.8625	0.347603		10.225	106.608	3.92758
																																10.25	98.995	1.57445		40.9625	0.286501		10.25	97.8258	1.50324		40.9625	0.360082		10.25	106.882	4.0436
																																10.275	98.9968	1.54169		41.0625	0.273005		10.275	98.0351	1.49624		41.0625	0.360512		10.275	107.095	4.04907
																																10.3	99.0049	1.5387		41.1625	0.322194		10.3	98.3789	1.43686		41.1625	0.386145		10.3	108.525	4.06937
																																10.325	98.9352	1.52322		41.2625	0.308023		10.325	98.7392	1.40101		41.2625	0.370886		10.325	109.833	4.38531
																																10.35	98.8116	1.51334		41.3625	0.294101		10.35	99.0682	1.38782		41.3625	0.359822		10.35	110.112	4.29011
																																10.375	98.8317	1.52531		41.4625	0.312553		10.375	99.3068	1.41186		41.4625	0.364295		10.375	110.314	4.21609
																																10.4	98.8893	1.57516		41.5625	0.31373		10.4	99.8734	1.32276		41.5625	0.34365		10.4	110.634	4.14758
																																10.425	98.8863	1.62299		41.6625	0.327198		10.425	100.307	1.30659		41.6625	0.357482		10.425	110.994	4.06519
																																10.45	98.8816	1.64033		41.7625	0.307638		10.45	101.021	1.27016		41.7625	0.35351		10.45	111.244	3.99779
																																10.475	98.9367	1.69058		41.8625	0.286567		10.475	101.825	1.24744		41.8625	0.344766		10.475	111.563	3.89109
																																10.5	99.062	1.78482		41.9625	0.287495		10.5	102.231	1.2178		41.9625	0.338243		10.5	112.024	3.7893
																																10.525	99.1395	1.85708		42.0625	0.287186		10.525	102.644	1.18882		42.0625	0.334523		10.525	112.815	3.63836
																																10.55	99.2513	1.93841		42.1625	0.280508		10.55	103.018	1.16519		42.1625	0.340355		10.55	113.752	3.4575
																																10.575	99.3372	2.03914		42.2625	0.270027		10.575	103.397	1.16978		42.2625	0.328687		10.575	114.308	3.37702
																																10.6	99.4005	2.162		42.3625	0.285601		10.6	103.674	1.17289		42.3625	0.33467		10.6	114.488	3.38133
																																10.625	99.4395	2.29073		42.4625	0.284113		10.625	103.936	1.16992		42.4625	0.326622		10.625	114.844	3.41114
																																10.65	99.4324	2.38498		42.5625	0.283059		10.65	104.337	1.10927		42.5625	0.321658		10.65	115.442	3.39242
																																10.675	99.3449	2.47216		42.6625	0.278434		10.675	104.7	1.12699		42.6625	0.332304		10.675	115.845	3.40559
																																10.7	99.2254	2.58625		42.7625	0.280515		10.7	105.067	1.15522		42.7625	0.327826		10.7	116.052	3.49882
																																10.725	99.2439	2.68971		42.8625	0.268052		10.725	105.133	1.30784		42.8625	0.335652		10.725	116.603	3.56949
																																10.75	99.1592	2.76478		42.9625	0.258964		10.75	105.504	1.36483		42.9625	0.347191		10.75	117.023	3.6433
																																10.775	99.0435	2.97913		43.0625	0.277831		10.775	105.818	1.41955		43.0625	0.336051		10.775	117.832	3.68193
																																10.8	98.9466	3.15003		43.1625	0.27487		10.8	106.2	1.47535		43.1625	0.333092		10.8	118.711	3.69383
																																10.825	98.9026	3.16587		43.2625	0.290031		10.825	106.566	1.52172		43.2625	0.33864		10.825	119.252	3.74017
																																10.85	98.8633	3.18818		43.3625	0.281039		10.85	106.88	1.5479		43.3625	0.346656		10.85	119.763	3.83788
																																10.875	98.8483	3.18567		43.4625	0.275242		10.875	107.21	1.58603		43.4625	0.34064		10.875	120.597	3.84399
																																10.9	98.8561	3.19008		43.5625	0.283511		10.9	107.644	1.64263		43.5625	0.341361		10.9	121.077	3.91727
																																10.925	98.7942	3.21831		43.6625	0.272163		10.925	108.139	1.69535		43.6625	0.325305		10.925	121.529	3.9967
																																10.95	98.7371	3.20036		43.7625	0.282057		10.95	108.577	1.76565		43.7625	0.316158		10.95	122.086	4.04091
																																10.975	98.6577	3.12617		43.8625	0.273474		10.975	108.978	1.84275		43.8625	0.303274		10.975	122.473	4.0495
																																11	98.5422	3.03235		43.9625	0.265907		11	109.392	1.87409		43.9625	0.32357		11	122.955	4.14643
																																11.025	98.5399	2.95195		44.0625	0.254199		11.025	109.855	1.9316		44.0625	0.32696		11.025	123.268	4.2204
																																11.05	98.4986	2.82271		44.1625	0.255886		11.05	110.318	1.97518		44.1625	0.319505		11.05	123.58	4.2956
																																11.075	98.4838	2.72313		44.2625	0.254323		11.075	110.781	2.03365		44.2625	0.316498		11.075	123.872	4.39278
																																11.1	98.6788	2.71418		44.3625	0.251571		11.1	111.285	2.161		44.3625	0.314883		11.1	124.192	4.42468
																																11.125	98.7402	2.7084		44.4625	0.235182		11.125	111.465	2.20981		44.4625	0.296251		11.125	124.759	4.52326
																																11.15	98.8793	2.71675		44.5625	0.242887		11.15	111.46	2.22397		44.5625	0.299629		11.15	125.085	4.63928
																																11.175	99.0695	2.68504		44.6625	0.219136		11.175	111.853	2.35162		44.6625	0.302235		11.175	125.36	4.7517
																																11.2	99.2907	2.64602		44.7625	0.235806		11.2	112.371	2.46584		44.7625	0.299841		11.2	125.631	4.84693
																																11.225	99.4719	2.60104		44.8625	0.237799		11.225	112.671	2.52723		44.8625	0.286746		11.225	125.899	4.91719
																																11.25	99.6438	2.52223		44.9625	0.240583		11.25	112.828	2.60307		44.9625	0.269906		11.25	126.076	4.9861
																																11.275	99.8486	2.48926		45.0625	0.258323		11.275	113.057	2.67513		45.0625	0.278458		11.275	126.408	5.06773
																																11.3	99.9625	2.45406		45.1625	0.252696		11.3	113.326	2.74169		45.1625	0.288933		11.3	126.554	5.11657
																																11.325	100.142	2.42477		45.2625	0.271487		11.325	113.58	2.7869		45.2625	0.303178		11.325	126.574	5.1858
																																11.35	100.33	2.40743		45.3625	0.232196		11.35	113.842	2.77927		45.3625	0.303427		11.35	126.664	5.26741
																																11.375	100.532	2.4093		45.4625	0.215279		11.375	114.107	2.82682		45.4625	0.305953		11.375	126.641	5.36924
																																11.4	100.631	2.40704		45.5625	0.284145		11.4	114.265	2.91761		45.5625	0.306198		11.4	126.497	5.44348
																																11.425	100.678	2.42674		45.6625	0.284634		11.425	114.367	2.99424		45.6625	0.305658		11.425	126.436	5.46808
																																11.45	100.793	2.4506		45.7625	0.30694		11.45	114.525	3.04886		45.7625	0.295371		11.45	126.193	5.39838
																																11.475	100.862	2.46214		45.8625	0.284759		11.475	114.895	3.02135		45.8625	0.308579		11.475	125.924	5.33848
																																11.5	100.896	2.46775		45.9625	0.263297		11.5	114.991	2.97225		45.9625	0.313424		11.5	125.956	5.42429
																																11.525	100.985	2.45417		46.0625	0.280837		11.525	114.954	2.96592		46.0625	0.308019		11.525	126.207	5.61322
																																11.55	101.044	2.45496		46.1625	0.285714		11.55	115.087	3.0041		46.1625	0.301813		11.55	125.776	5.54928
																																11.575	101.02	2.46686		46.2625	0.260427		11.575	115.139	3.0299		46.2625	0.305052		11.575	125.819	5.63973
																																11.6	101.08	2.50198		46.3625	0.259156		11.6	115.26	3.04835		46.3625	0.28779		11.6	125.845	5.88817
																																11.625	101.154	2.53942		46.4625	0.213042		11.625	115.631	3.05652		46.4625	0.305116		11.625	125.873	6.14524
																																11.65	101.112	2.55234		46.5625	0.202802		11.65	115.88	3.06937		46.5625	0.325773		11.65	125.968	6.19014
																																11.675	101.107	2.56469		46.6625	0.227579		11.675	116.052	3.08978		46.6625	0.320953		11.675	125.124	5.97014
																																11.7	101.17	2.59873		46.7625	0.229942		11.7	116.307	3.08926		46.7625	0.326836		11.7	124.845	6.11022
																																11.725	101.314	2.6593		46.8625	0.242648		11.725	116.614	3.1342		46.8625	0.307886		11.725	124.991	6.22769
																																11.75	101.426	2.71568		46.9625	0.206512		11.75	116.902	3.19798		46.9625	0.313379		11.75	125.18	6.26954
																																11.775	101.588	2.81546		47.0625	0.206089		11.775	116.517	3.43595		47.0625	0.316457		11.775	125.415	6.33753
																																11.8	101.781	2.87447		47.1625	0.23422		11.8	118.184	3.29133		47.1625	0.307556		11.8	125.774	6.4316
																																11.825	101.949	2.85717		47.2625	0.230934		11.825	118.239	3.3239		47.2625	0.318712		11.825	126.054	6.48809
																																11.85	102.065	2.8601		47.3625	0.243518		11.85	118.356	3.33227		47.3625	0.3032		11.85	126.551	6.55949
																																11.875	102.144	2.85665		47.4625	0.227712		11.875	118.467	3.34479		47.4625	0.291382		11.875	126.881	6.57697
																																11.9	102.228	2.83168		47.5625	0.262973		11.9	118.6	3.40052		47.5625	0.291709		11.9	127.28	6.57911
																																11.925	102.324	2.76027		47.6625	0.267584		11.925	118.651	3.43898		47.6625	0.315105		11.925	127.544	6.54621
																																11.95	102.45	2.71036		47.7625	0.240334		11.95	118.731	3.48443		47.7625	0.294697		11.95	127.898	6.49631
																																11.975	102.541	2.68817		47.8625	0.286669		11.975	118.85	3.51555		47.8625	0.288338		11.975	128.379	6.44958
																																12	102.559	2.6999		47.9625	0.276729		12	118.892	3.54159		47.9625	0.295418		12	128.701	6.41671
																																12.025	102.616	2.73845		48.0625	0.292104		12.025	118.964	3.57485		48.0625	0.305659		12.025	128.843	6.41839
																																12.05	102.783	2.78228		48.1625	0.284007		12.05	119.108	3.62608		48.1625	0.30584		12.05	129.096	6.39519
																																12.075	102.892	2.81439		48.2625	0.297798		12.075	119.255	3.66053		48.2625	0.276534		12.075	129.322	6.36469
																																12.1	103.003	2.81742		48.3625	0.321389		12.1	117.38	3.93115		48.3625	0.29427		12.1	129.576	6.36786
																																12.125	103.127	2.82319		48.4625	0.281636		12.125	118.119	3.67048		48.4625	0.303536		12.125	129.885	6.34196
																																12.15	103.284	2.80098		48.5625	0.28626		12.15	118.106	3.69811		48.5625	0.291419		12.15	130.131	6.33983
																																12.175	103.463	2.7876		48.6625	0.301347		12.175	117.936	3.69673		48.6625	0.305859		12.175	130.209	6.38508
																																12.2	103.521	2.80143		48.7625	0.328488		12.2	117.951	3.71055		48.7625	0.283897		12.2	130.436	6.41743
																																12.225	103.541	2.82642		48.8625	0.3356		12.225	117.847	3.71559		48.8625	0.293486		12.225	130.694	6.47868
																																12.25	103.684	2.83251		48.9625	0.326742		12.25	118.027	3.72303		48.9625	0.289911		12.25	130.918	6.5281
																																12.275	103.823	2.84061		49.0625	0.345096		12.275	118.102	3.7179		49.0625	0.298707		12.275	131.132	6.54116
																																12.3	103.846	2.84735		49.1625	0.309528		12.3	118.074	3.71928		49.1625	0.292459		12.3	131.406	6.59006
																																12.325	103.863	2.83952		49.2625	0.313291		12.325	118.059	3.71436		49.2625	0.290102		12.325	131.625	6.63728
																																12.35	104.03	2.84355		49.3625	0.304002		12.35	118.068	3.74565		49.3625	0.29681		12.35	131.825	6.67899
																																12.375	104.219	2.84825		49.4625	0.286126		12.375	118.02	3.80407		49.4625	0.281261		12.375	132.017	6.70834
																																12.4	104.25	2.85071		49.5625	0.27836		12.4	117.793	3.90885		49.5625	0.27622		12.4	132.04	6.7063
																																12.425	104.314	2.84562		49.6625	0.284422		12.425	117.898	3.97098		49.6625	0.273972		12.425	132.089	6.64991
																																12.45	104.419	2.82298		49.7625	0.273875		12.45	117.861	4.01989		49.7625	0.287607		12.45	132.368	6.73495
																																12.475	104.42	2.80782		49.8625	0.265103		12.475	117.934	4.0645		49.8625	0.294569		12.475	132.648	6.87732
																																12.5	104.408	2.78468		49.9625	0.257816		12.5	117.926	4.08939		49.9625	0.30176		12.5	132.78	6.93871
																																12.525	104.48	2.76723		50.0625	0.245092		12.525	117.862	4.12143		50.0625	0.292569		12.525	132.818	6.99681
																																12.55	104.576	2.81124		50.1625	0.251043		12.55	118.066	4.10369		50.1625	0.295679		12.55	133.004	7.05192
																																12.575	104.579	2.84321		50.2625	0.267222		12.575	118.069	4.09382		50.2625	0.281822		12.575	133.071	7.08113
																																12.6	104.533	2.85093		50.3625	0.272554		12.6	117.986	4.07577		50.3625	0.299014		12.6	132.997	7.06129
																																12.625	104.492	2.90088		50.4625	0.243984		12.625	118.081	4.07338		50.4625	0.311488		12.625	132.863	7.19561
																																12.65	104.489	2.96296		50.5625	0.220845		12.65	118.308	4.07863		50.5625	0.302668		12.65	132.753	7.31572
																																12.675	104.463	2.99285		50.6625	0.232237		12.675	118.272	4.09214		50.6625	0.31516		12.675	132.829	7.36239
																																12.7	104.508	3.04574		50.7625	0.237026		12.7	118.242	4.11181		50.7625	0.309212		12.7	132.901	7.37371
																																12.725	104.5	3.12067		50.8625	0.259507		12.725	118.163	4.13737		50.8625	0.309463		12.725	132.994	7.39412
																																12.75	104.403	3.16508		50.9625	0.247549		12.75	118.247	4.17247		50.9625	0.314507		12.75	133.122	7.44079
																																12.775	104.27	3.20089		51.0625	0.23429		12.775	118.42	4.2106		51.0625	0.311635		12.775	133.289	7.52387
																																12.8	104.108	3.2253		51.1625	0.228732		12.8	118.7	4.2804		51.1625	0.301365		12.8	133.46	7.60677
																																12.825	104.031	3.2803		51.2625	0.234936		12.825	118.898	4.3621		51.2625	0.280446		12.825	133.662	7.67198
																																12.85	103.991	3.32783		51.3625	0.23057		12.85	118.982	4.40811		51.3625	0.279069		12.85	133.864	7.72557
																																12.875	104.938	3.2632		51.4625	0.225442		12.875	118.944	4.4352		51.4625	0.290165		12.875	134.136	7.72672
																																12.9	104.907	3.2778		51.5625	0.238724		12.9	118.914	4.48177		51.5625	0.301067		12.9	134.474	7.7093
																																12.925	103.626	3.51175		51.6625	0.239027		12.925	118.997	4.50565		51.6625	0.30695		12.925	134.624	7.71103
																																12.95	103.656	3.53811		51.7625	0.215775		12.95	119.075	4.5156		51.7625	0.311584		12.95	134.696	7.72872
																																12.975	103.616	3.56507		51.8625	0.199307		12.975	119.027	4.56997		51.8625	0.300718		12.975	134.751	7.72747
																																13	103.649	3.62364		51.9625	0.19049		13	118.904	4.63898		51.9625	0.31116		13	134.533	7.63634
																																13.025	105.026	3.46574		52.0625	0.186993		13.025	118.936	4.64196		52.0625	0.287934		13.025	134.408	7.62339
																																13.05	105.196	3.52704		52.1625	0.202084		13.05	119	4.63799		52.1625	0.290722		13.05	134.506	7.64752
																																13.075	104.295	3.72505		52.2625	0.201677		13.075	119.02	4.63361		52.2625	0.300562		13.075	134.592	7.62876
																																13.1	104.344	3.76122		52.3625	0.230308		13.1	118.913	4.60438		52.3625	0.285262		13.1	134.566	7.64171
																																13.125	104.419	3.78065		52.4625	0.24986		13.125	118.806	4.58783		52.4625	0.281545		13.125	134.379	7.72412
																																13.15	104.408	3.86097		52.5625	0.241082		13.15	119.188	4.49613		52.5625	0.282742		13.15	134.413	7.76075
																																13.175	104.494	3.92193		52.6625	0.247133		13.175	119.473	4.46194		52.6625	0.28354		13.175	134.548	7.74646
																																13.2	104.646	3.9312		52.7625	0.21121		13.2	119.596	4.46959		52.7625	0.282551		13.2	134.642	7.74576
																																13.225	104.826	3.92299		52.8625	0.203409		13.225	119.642	4.48527		52.8625	0.284447		13.225	134.809	7.68337
																																13.25	104.917	3.957		52.9625	0.191119		13.25	119.699	4.50979		52.9625	0.284068		13.25	135.109	7.55968
																																13.275	105.046	3.99001		53.0625	0.222368		13.275	119.565	4.56846		53.0625	0.292492		13.275	135.432	7.45912
																																13.3	105.275	3.98548		53.1625	0.258049		13.3	119.519	4.60948		53.1625	0.297123		13.3	135.575	7.42887
																																13.325	105.401	4.03829		53.2625	0.225267		13.325	119.531	4.64167		53.2625	0.308723		13.325	135.719	7.4309
																																13.35	105.459	4.08845		53.3625	0.197932		13.35	119.525	4.67919		53.3625	0.314617		13.35	135.894	7.44931
																																13.375	105.47	4.1135		53.4625	0.189337		13.375	119.563	4.71242		53.4625	0.306679		13.375	136.04	7.45043
																																13.4	105.461	4.10274		53.5625	0.193879		13.4	119.605	4.74369		53.5625	0.315544		13.4	136.13	7.44777
																																13.425	105.483	4.0924		53.6625	0.199126		13.425	119.655	4.77312		53.6625	0.312189		13.425	136.098	7.43834
																																13.45	105.562	4.13329		53.7625	0.229714		13.45	119.65	4.77282		53.7625	0.305271		13.45	136.284	7.49579
																																13.475	105.592	4.1718		53.8625	0.215574		13.475	119.632	4.78745		53.8625	0.307598		13.475	136.444	7.55448
																																13.5	105.631	4.18229		53.9625	0.220114		13.5	119.674	4.82571		53.9625	0.310196		13.5	136.509	7.56283
																																13.525	105.578	4.17269		54.0625	0.262263		13.525	119.779	4.86842		54.0625	0.302643		13.525	136.604	7.57735
																																13.55	105.508	4.15092		54.1625	0.250868		13.55	119.843	4.87888		54.1625	0.293716		13.55	136.786	7.62477
																																13.575	105.469	4.11977		54.2625	0.242405		13.575	119.863	4.88442		54.2625	0.300396		13.575	137.004	7.67144
																																13.6	105.489	4.08189		54.3625	0.226804		13.6	119.955	4.90912		54.3625	0.2963		13.6	136.886	7.72708
																																13.625	105.506	4.07199		54.4625	0.217312		13.625	119.996	4.91247		54.4625	0.30992		13.625	136.859	7.82807
																																13.65	105.514	4.08165		54.5625	0.214047		13.65	119.973	4.89728		54.5625	0.340859		13.65	137.029	7.82937
																																13.675	105.532	4.08784		54.6625	0.215806		13.675	120.026	4.91211		54.6625	0.334082		13.675	137.187	7.8276
																																13.7	105.578	4.09732		54.7625	0.226625		13.7	120.07	4.9369		54.7625	0.340374		13.7	137.185	7.86731
																																13.725	105.566	4.09701		54.8625	0.230247		13.725	120.082	4.95678		54.8625	0.321467		13.725	137.143	7.90958
																																13.75	105.603	4.12456		54.9625	0.234185		13.75	120.099	4.96956		54.9625	0.328339		13.75	137.176	7.94372
																																13.775	105.718	4.16732		55.0625	0.23986		13.775	120.12	4.98106		55.0625	0.320975		13.775	137.119	7.9375
																																13.8	105.743	4.21387		55.1625	0.235365		13.8	120.117	4.99107		55.1625	0.325292		13.8	137.246	7.95489
																																13.825	105.727	4.26208		55.2625	0.251838		13.825	120.166	5.02762		55.2625	0.327557		13.825	137.378	8.01317
																																13.85	105.701	4.31088		55.3625	0.252376		13.85	120.244	5.04675		55.3625	0.327855		13.85	137.425	8.02161
																																13.875	105.714	4.34551		55.4625	0.279998		13.875	120.224	5.04908		55.4625	0.331422		13.875	137.516	8.03328
																																13.9	105.709	4.37995		55.5625	0.285062		13.9	120.155	5.04426		55.5625	0.329466		13.9	137.628	8.03651
																																13.925	105.702	4.41485		55.6625	0.265018		13.925	120.15	5.0353		55.6625	0.321879		13.925	137.791	8.06834
																																13.95	105.76	4.45038		55.7625	0.255767		13.95	120.087	5.02307		55.7625	0.312547		13.95	138.109	8.16078
																																13.975	105.832	4.47811		55.8625	0.233048		13.975	119.993	5.0096		55.8625	0.316199		13.975	138.273	8.16791
																																14	105.856	4.51613		55.9625	0.245684		14	120.095	5.03513		55.9625	0.31088		14	139.085	8.31856
																																14.025	105.882	4.57722		56.0625	0.263439		14.025	120.232	5.07566		56.0625	0.314185		14.025	139.771	8.43836
																																14.05	105.891	4.6283		56.1625	0.248976		14.05	120.216	5.05324		56.1625	0.310583		14.05	139.865	8.35601
																																14.075	105.844	4.65826		56.2625	0.250544		14.075	120.188	5.04088		56.2625	0.296123		14.075	139.823	8.2736
																																14.1	105.773	4.68275		56.3625	0.234923		14.1	120.141	5.0281		56.3625	0.293607		14.1	139.877	8.22571
																																14.125	105.714	4.72229		56.4625	0.23664		14.125	120.114	5.01819		56.4625	0.30083		14.125	139.855	8.14101
																																14.15	105.641	4.74109		56.5625	0.253783		14.15	120.034	5.00587		56.5625	0.294352		14.15	139.819	8.10511
																																14.175	105.614	4.75631		56.6625	0.269694		14.175	120.021	5.00085		56.6625	0.281053		14.175	139.859	8.11198
																																14.2	105.599	4.79664		56.7625	0.287877		14.2	120.056	4.98599		56.7625	0.295349		14.2	139.938	8.14595
																																14.225	105.661	4.85689		56.8625	0.263608		14.225	120.095	4.97125		56.8625	0.277124		14.225	139.874	8.14458
																																14.25	105.781	4.89522		56.9625	0.240877		14.25	120.138	4.95499		56.9625	0.283769		14.25	139.769	8.14492
																																14.275	105.77	4.8681		57.0625	0.257284		14.275	120.055	4.92488		57.0625	0.298212		14.275	139.77	8.20284
																																14.3	105.767	4.83807		57.1625	0.244359		14.3	120.001	4.91944		57.1625	0.285166		14.3	139.796	8.23589
																																14.325	105.913	4.87283		57.2625	0.267042		14.325	119.976	4.91471		57.2625	0.295968		14.325	139.864	8.2309
																																14.35	105.966	4.89608		57.3625	0.276557		14.35	120	4.91467		57.3625	0.274978		14.35	139.905	8.23963
																																14.375	105.932	4.92598		57.4625	0.294948		14.375	119.866	4.91738		57.4625	0.284375		14.375	139.525	8.16
																																14.4	105.946	5.00857		57.5625	0.282174		14.4	119.758	4.94008		57.5625	0.289278		14.4	139.147	8.00411
																																14.425	105.924	5.11032		57.6625	0.27009		14.425	119.712	5.02958		57.6625	0.279932		14.425	138.954	7.98452
																																14.45	105.94	5.19896		57.7625	0.289936		14.45	119.804	5.06825		57.7625	0.284104		14.45	138.804	8.00287
																																14.475	105.985	5.2794		57.8625	0.302181		14.475	119.904	5.09448		57.8625	0.292212		14.475	138.374	8.15308
																																14.5	105.991	5.39676		57.9625	0.27948		14.5	120.029	5.13037		57.9625	0.268349		14.5	138.355	8.15914
																																14.525	105.982	5.49964		58.0625	0.290534		14.525	120.122	5.15851		58.0625	0.270125		14.525	138.227	8.17213
																																14.55	105.912	5.53869		58.1625	0.268372		14.55	120.325	5.12979		58.1625	0.291227		14.55	138.14	8.21753
																																14.575	105.908	5.56735		58.2625	0.248701		14.575	120.397	5.16635		58.2625	0.287278		14.575	138.136	8.24925
																																14.6	105.908	5.62664		58.3625	0.269992		14.6	120.426	5.18732		58.3625	0.28636		14.6	138.767	8.1441
																																14.625	105.897	5.63848		58.4625	0.269063		14.625	120.42	5.2361		58.4625	0.282982		14.625	138.87	8.20153
																																14.65	105.904	5.66368		58.5625	0.273573		14.65	120.415	5.24201		58.5625	0.285209		14.65	138.935	8.23029
																																14.675	105.858	5.65441		58.6625	0.280403		14.675	120.477	5.23212		58.6625	0.272863		14.675	138.907	8.24607
																																14.7	105.815	5.60582		58.7625	0.248626		14.7	120.495	5.24336		58.7625	0.284348		14.7	138.835	8.27479
																																14.725	105.812	5.54008		58.8625	0.27312		14.725	120.467	5.24969		58.8625	0.278211		14.725	138.712	8.31744
																																14.75	105.826	5.51627		58.9625	0.280796		14.75	120.542	5.26701		58.9625	0.272222		14.75	138.662	8.37347
																																14.775	105.729	5.50039		59.0625	0.284728		14.775	120.573	5.28622		59.0625	0.285127		14.775	138.572	8.40292
																																14.8	105.613	5.45549		59.1625	0.248492		14.8	120.519	5.29449		59.1625	0.278074		14.8	138.442	8.41087
																																14.825	105.635	5.40022		59.2625	0.238278		14.825	120.442	5.28509		59.2625	0.281922		14.825	138.23	8.4177
																																14.85	105.618	5.37871		59.3625	0.246608		14.85	120.371	5.28069		59.3625	0.292922		14.85	138.102	8.44579
																																14.875	105.652	5.34125		59.4625	0.251143		14.875	120.37	5.27565		59.4625	0.291599		14.875	138.037	8.46732
																																14.9	105.754	5.31443		59.5625	0.248663		14.9	120.395	5.27875		59.5625	0.309536		14.9	137.949	8.48126
																																14.925	105.865	5.31209		59.6625	0.21844		14.925	120.405	5.28194		59.6625	0.290019		14.925	137.779	8.51721
																																14.95	105.891	5.32566		59.7625	0.251679		14.95	120.455	5.28629		59.7625	0.285859		14.95	137.605	8.57927
																																14.975	105.894	5.31716		59.8625	0.291561		14.975	120.572	5.28743		59.8625	0.289312		14.975	137.521	8.56439
																																15	105.851	5.32688		59.9625	0.257846		15	120.657	5.28678		59.9625	0.292324		15	136.902	8.68078
																																15.025	105.828	5.32867		60.0625	0.239251		15.025	120.7	5.27204		60.0625	0.273701		15.025	136.692	8.67376
																																15.05	105.857	5.3408		60.1625	0.22958		15.05	120.748	5.25734		60.1625	0.281254		15.05	136.662	8.64121
																																15.075	105.894	5.35109		60.2625	0.240384		15.075	120.778	5.2614		60.2625	0.279054		15.075	136.58	8.59755
																																15.1	105.962	5.35847		60.3625	0.258365		15.1	120.775	5.26334		60.3625	0.289676		15.1	136.708	8.4595
																																15.125	105.852	5.44296		60.4625	0.245322		15.125	120.86	5.26211		60.4625	0.292387		15.125	136.814	8.38584
																																15.15	105.881	5.44768		60.5625	0.247061		15.15	120.935	5.26371		60.5625	0.307117		15.15	137.001	8.28241
																																15.175	105.962	5.44673		60.6625	0.236617		15.175	120.951	5.27096		60.6625	0.296777		15.175	136.937	8.29114
																																15.2	106.058	5.4427		60.7625	0.20728		15.2	120.98	5.27488		60.7625	0.293609		15.2	136.792	8.26499
																																15.225	106.14	5.45151		60.8625	0.241929		15.225	120.999	5.28292		60.8625	0.297165		15.225	136.681	8.26765
																																15.25	106.158	5.5291		60.9625	0.241678		15.25	120.991	5.28726		60.9625	0.27773		15.25	136.516	8.24471
																																15.275	106.16	5.61394		61.0625	0.252617		15.275	120.98	5.30153		61.0625	0.281197		15.275	136.49	8.26621
																																15.3	106.308	5.63735		61.1625	0.257087		15.3	121.005	5.30827		61.1625	0.287534		15.3	136.346	8.20554
																																15.325	106.43	5.678		61.2625	0.249861		15.325	121.086	5.29465		61.2625	0.290446		15.325	136.306	8.17989
																																15.35	106.698	5.58219		61.3625	0.272766		15.35	121.189	5.28282		61.3625	0.282047		15.35	136.197	8.16467
																																15.375	106.768	5.61148		61.4625	0.262539		15.375	121.267	5.28197		61.4625	0.262616		15.375	135.669	8.08667
																																15.4	106.919	5.62462		61.5625	0.279272		15.4	121.391	5.3022		61.5625	0.283018		15.4	135.359	8.10167
																																15.425	107.05	5.62157		61.6625	0.282796		15.425	121.436	5.33331		61.6625	0.300409		15.425	134.987	8.05256
																																15.45	107.086	5.62975		61.7625	0.240265		15.45	121.447	5.35368		61.7625	0.312811		15.45	134.612	8.09686
																																15.475	107.165	5.60457		61.8625	0.246925		15.475	121.533	5.35637		61.8625	0.297592		15.475	134.454	8.05388
																																15.5	107.275	5.55189		61.9625	0.241237		15.5	121.638	5.35064		61.9625	0.311348		15.5	134.348	8.03718
																																15.525	107.398	5.49891		62.0625	0.202395		15.525	121.771	5.33557		62.0625	0.312875		15.525	134.277	8.02556
																																15.55	107.489	5.49979		62.1625	0.229923		15.55	121.817	5.33422		62.1625	0.296352		15.55	134.434	8.05675
																																15.575	107.624	5.51639		62.2625	0.233188		15.575	121.858	5.33771		62.2625	0.309723		15.575	134.388	8.03503
																																15.6	107.711	5.5358		62.3625	0.232051		15.6	121.865	5.3408		62.3625	0.301577		15.6	134.118	8.02162
																																15.625	107.826	5.52911		62.4625	0.228314		15.625	121.888	5.34504		62.4625	0.319812		15.625	134.111	8.11191
																																15.65	107.973	5.55613		62.5625	0.208347		15.65	121.9	5.34964		62.5625	0.310613		15.65	134.02	8.08585
																																15.675	108.046	5.59359		62.6625	0.207775		15.675	121.917	5.3468		62.6625	0.312373		15.675	133.915	8.038
																																15.7	108.046	5.61208		62.7625	0.205348		15.7	121.963	5.33885		62.7625	0.315242		15.7	133.895	7.99641
																																15.725	108.052	5.63243		62.8625	0.186856		15.725	122.011	5.33135		62.8625	0.29698		15.725	134.389	7.80429
																																15.75	108.014	5.68159		62.9625	0.195075		15.75	122.013	5.33523		62.9625	0.280039		15.75	134.618	7.66788
																																15.775	107.949	5.73343		63.0625	0.191308		15.775	122.018	5.32547		63.0625	0.271847		15.775	134.64	7.6313
																																15.8	107.856	5.76503		63.1625	0.213295		15.8	122.086	5.29133		63.1625	0.288442		15.8	134.622	7.62069
																																15.825	107.742	5.77367		63.2625	0.203262		15.825	122.198	5.24979		63.2625	0.284861		15.825	134.708	7.59393
																																15.85	107.697	5.78645		63.3625	0.186122		15.85	122.291	5.22062		63.3625	0.276309		15.85	134.844	7.70067
																																15.875	107.685	5.78449		63.4625	0.21073		15.875	122.271	5.22026		63.4625	0.282534		15.875	135.272	7.77244
																																15.9	107.688	5.74342		63.5625	0.193588		15.9	122.236	5.2119		63.5625	0.283248		15.9	135.675	7.67589
																																15.925	107.642	5.71377		63.6625	0.212347		15.925	122.245	5.18089		63.6625	0.295323		15.925	135.96	7.65999
																																15.95	107.557	5.68752		63.7625	0.210314		15.95	122.185	5.13752		63.7625	0.311618		15.95	135.994	7.68332
																																15.975	107.52	5.64814		63.8625	0.206884		15.975	122.145	5.09369		63.8625	0.292813		15.975	135.947	7.69882
																																16	107.514	5.62393		63.9625	0.227003		16	122.164	5.07982		63.9625	0.303255		16	135.884	7.74541
																																16.025	107.642	5.55512		64.0625	0.21094		16.025	122.156	5.07664		64.0625	0.304605		16.025	135.632	7.71962
																																16.05	107.798	5.4918		64.1625	0.220134		16.05	122.108	5.09038		64.1625	0.297238		16.05	135.47	7.67494
																																16.075	107.851	5.46696		64.2625	0.231441		16.075	122.014	5.09047		64.2625	0.289153		16.075	135.471	7.68113
																																16.1	107.864	5.46971		64.3625	0.221145		16.1	121.859	5.07979		64.3625	0.289122		16.1	135.446	7.66451
																																16.125	108.05	5.5694		64.4625	0.234769		16.125	121.782	5.06527		64.4625	0.276958		16.125	135.363	7.65533
																																16.15	108.391	5.71635		64.5625	0.228099		16.15	121.713	5.06427		64.5625	0.281479		16.15	135.429	7.63813
																																16.175	108.571	5.81316		64.6625	0.222468		16.175	121.592	5.07617		64.6625	0.292788		16.175	135.505	7.61189
																																16.2	108.609	5.85324		64.7625	0.234163		16.2	121.497	5.09621		64.7625	0.299617		16.2	135.511	7.59617
																																16.225	108.607	5.88018		64.8625	0.222223		16.225	121.51	5.08599		64.8625	0.280295		16.225	135.495	7.63056
																																16.25	108.572	5.88795		64.9625	0.225667		16.25	121.534	5.08733		64.9625	0.28129		16.25	135.535	7.62022
																																16.275	108.573	5.90833		65.0625	0.23213		16.275	121.604	5.07037		65.0625	0.282726		16.275	135.517	7.60276
																																16.3	108.498	5.87679		65.1625	0.223701		16.3	121.689	5.05126		65.1625	0.290805		16.3	135.601	7.63667
																																16.325	108.437	5.82924		65.2625	0.225466		16.325	121.74	5.06092		65.2625	0.28876		16.325	135.59	7.69449
																																16.35	108.398	5.81166		65.3625	0.2202		16.35	121.775	5.0649		65.3625	0.28792		16.35	135.611	7.73067
																																16.375	108.357	5.80414		65.4625	0.223491		16.375	121.746	5.04864		65.4625	0.289078		16.375	135.594	7.75843
																																16.4	108.358	5.75741		65.5625	0.226541		16.4	121.772	5.04408		65.5625	0.29042		16.4	135.61	7.76068
																																16.425	108.384	5.69986		65.6625	0.24924		16.425	121.77	5.04051		65.6625	0.284356		16.425	135.665	7.79509
																																16.45	108.42	5.68977		65.7625	0.264242		16.45	121.774	5.04765		65.7625	0.30602		16.45	135.734	7.85087
																																16.475	108.457	5.69718		65.8625	0.246693		16.475	121.789	5.05497		65.8625	0.291752		16.475	135.741	7.85438
																																16.5	108.476	5.6885		65.9625	0.267923		16.5	121.902	5.04735		65.9625	0.306395		16.5	135.761	7.91712
																																16.525	108.483	5.68096		66.0625	0.273282		16.525	122.043	5.03543		66.0625	0.297468		16.525	135.886	7.98534
																																16.55	108.517	5.67153		66.1625	0.260261		16.55	122.134	5.01302		66.1625	0.307493		16.55	135.812	7.99836
																																16.575	108.48	5.67101		66.2625	0.269458		16.575	122.231	5.0095		66.2625	0.303934		16.575	135.822	7.98902
																																16.6	108.416	5.65013		66.3625	0.258177		16.6	122.303	5.01493		66.3625	0.315759		16.6	135.898	8.02732
																																16.625	108.422	5.622		66.4625	0.2545		16.625	122.344	5.01217		66.4625	0.308419		16.625	135.891	7.96389
																																16.65	108.414	5.61206		66.5625	0.241056		16.65	122.44	5.00044		66.5625	0.306002		16.65	135.96	7.97521
																																16.675	108.413	5.59315		66.6625	0.243916		16.675	122.579	4.98665		66.6625	0.333459		16.675	135.884	7.99284
																																16.7	108.34	5.5581		66.7625	0.247037		16.7	122.662	4.98755		66.7625	0.302126		16.7	135.81	7.99051
																																16.725	108.288	5.56473		66.8625	0.246142		16.725	122.727	4.98997		66.8625	0.288102		16.725	135.84	7.97377
																																16.75	108.281	5.56604		66.9625	0.239797		16.75	122.748	4.9884		66.9625	0.298055		16.75	135.994	7.96136
																																16.775	108.277	5.55388		67.0625	0.229642		16.775	122.835	4.99446		67.0625	0.306603		16.775	135.99	7.98077
																																16.8	108.193	5.50757		67.1625	0.224154		16.8	122.98	4.99779		67.1625	0.301913		16.8	135.992	7.99371
																																16.825	108.133	5.48381		67.2625	0.261606		16.825	122.991	4.99651		67.2625	0.306951		16.825	135.978	7.98377
																																16.85	108.147	5.51495		67.3625	0.260603		16.85	122.95	4.98061		67.3625	0.27588		16.85	136.039	8.00243
																																16.875	108.152	5.52948		67.4625	0.250115		16.875	122.929	4.98341		67.4625	0.270054		16.875	136.089	7.99548
																																16.9	108.116	5.52812		67.5625	0.253454		16.9	122.92	5.00079		67.5625	0.279337		16.9	136.115	7.96588
																																16.925	108.136	5.52707		67.6625	0.244777		16.925	122.921	5.0037		67.6625	0.267159		16.925	136.184	7.95745
																																16.95	108.182	5.51645		67.7625	0.240209		16.95	122.889	5.00814		67.7625	0.271178		16.95	136.15	7.96914
																																16.975	108.215	5.52991		67.8625	0.239095		16.975	122.843	5.01017		67.8625	0.266936		16.975	136.106	8.02348
																																17	108.316	5.55859		67.9625	0.241568		17	122.846	5.00977		67.9625	0.249313		17	135.968	8.01726
																																17.025	108.398	5.56121		68.0625	0.262492		17.025	122.848	5.01088		68.0625	0.271095		17.025	135.949	8.00931
																																17.05	108.509	5.5682		68.1625	0.241471		17.05	122.907	5.02707		68.1625	0.261369		17.05	135.957	8.03693
																																17.075	108.605	5.57678		68.2625	0.238555		17.075	122.879	5.03508		68.2625	0.273887		17.075	135.974	8.03961
																																17.1	108.677	5.57087		68.3625	0.217242		17.1	122.921	5.03971		68.3625	0.272095		17.1	135.87	8.01186
																																17.125	108.741	5.5534		68.4625	0.228089		17.125	122.967	5.0387		68.4625	0.274622		17.125	135.789	7.98824
																																17.15	108.856	5.55022		68.5625	0.247271		17.15	122.922	5.04329		68.5625	0.284617		17.15	135.747	7.98833
																																17.175	108.941	5.5687		68.6625	0.238689		17.175	122.892	5.0504		68.6625	0.290315		17.175	135.703	7.93737
																																17.2	109.013	5.56916		68.7625	0.228675		17.2	122.822	5.04989		68.7625	0.294551		17.2	134.628	8.2238
																																17.225	109.094	5.566		68.8625	0.24685		17.225	124.307	5.15552		68.8625	0.295467		17.225	137.625	8.54016
																																17.25	109.151	5.57898		68.9625	0.241339		17.25	124.312	5.15349		68.9625	0.305354		17.25	137.523	8.52916
																																17.275	109.199	5.56623		69.0625	0.28354		17.275	124.291	5.15604		69.0625	0.289308		17.275	137.474	8.52731
																																17.3	109.236	5.53413		69.1625	0.242034		17.3	124.282	5.16086		69.1625	0.291948		17.3	137.442	8.52889
																																17.325	109.229	5.50848		69.2625	0.257909		17.325	124.285	5.17628		69.2625	0.29503		17.325	137.319	8.50236
																																17.35	109.178	5.48164		69.3625	0.266337		17.35	124.274	5.17659		69.3625	0.280738		17.35	137.246	8.52346
																																17.375	109.104	5.42902		69.4625	0.235395		17.375	124.271	5.18866		69.4625	0.288003		17.375	137.18	8.5498
																																17.4	109.062	5.37857		69.5625	0.228209		17.4	124.321	5.20073		69.5625	0.28829		17.4	136.92	8.58521
																																17.425	109.036	5.35781		69.6625	0.229825		17.425	122.596	5.17857		69.6625	0.29083		17.425	136.783	8.6442
																																17.45	108.978	5.34331		69.7625	0.230726		17.45	122.668	5.16982		69.7625	0.301885		17.45	136.703	8.611
																																17.475	108.874	5.31783		69.8625	0.245359		17.475	122.715	5.16887		69.8625	0.294664		17.475	134.185	8.10962
																																17.5	108.735	5.30061		69.9625	0.23261		17.5	122.837	5.18647		69.9625	0.286028		17.5	133.662	8.30902
																																17.525	108.595	5.30168		70.0625	0.221271		17.525	123.011	5.21792		70.0625	0.284667		17.525	133.921	8.1577
																																17.55	108.434	5.29005		70.1625	0.214591		17.55	123.064	5.21769		70.1625	0.28975		17.55	134.265	8.005
																																17.575	108.323	5.28466		70.2625	0.203214		17.575	123.068	5.19516		70.2625	0.300852		17.575	134.47	8.02065
																																17.6	108.169	5.25968		70.3625	0.225034		17.6	123.112	5.18126		70.3625	0.317668		17.6	134.762	7.94798
																																17.625	107.954	5.2145		70.4625	0.206724		17.625	123.165	5.16956		70.4625	0.297711		17.625	135.012	7.84425
																																17.65	107.755	5.1889		70.5625	0.206817		17.65	123.165	5.15256		70.5625	0.286722		17.65	135.272	7.81671
																																17.675	107.452	5.18875		70.6625	0.222416		17.675	123.168	5.12995		70.6625	0.29436		17.675	135.396	7.81754
																																17.7	107.07	5.16266		70.7625	0.233333		17.7	123.258	5.11298		70.7625	0.285173		17.7	135.457	7.81186
																																17.725	106.809	5.15113		70.8625	0.248815		17.725	123.306	5.10147		70.8625	0.304894		17.725	135.484	7.79392
																																17.75	106.612	5.14102		70.9625	0.279535		17.75	123.343	5.09237		70.9625	0.311616		17.75	135.562	7.77158
																																17.775	106.338	5.11939		71.0625	0.292853		17.775	123.417	5.08163		71.0625	0.310252		17.775	135.669	7.73863
																																17.8	106.07	5.10795		71.1625	0.294366		17.8	123.498	5.08497		71.1625	0.30945		17.8	135.668	7.73404
																																17.825	105.815	5.07806		71.2625	0.248998		17.825	123.571	5.08983		71.2625	0.325843		17.825	135.658	7.73919
																																17.85	105.535	5.032		71.3625	0.241778		17.85	123.724	5.07728		71.3625	0.321331		17.85	135.691	7.73202
																																17.875	105.252	4.99907		71.4625	0.269215		17.875	123.78	5.08185		71.4625	0.294749		17.875	135.672	7.71364
																																17.9	105.037	4.98054		71.5625	0.260149		17.9	123.794	5.09125		71.5625	0.303636		17.9	135.534	7.67472
																																17.925	104.808	4.99389		71.6625	0.266989		17.925	123.808	5.10872		71.6625	0.297965		17.925	135.423	7.63568
																																17.95	104.509	5.02256		71.7625	0.265391		17.95	123.84	5.1286		71.7625	0.30426		17.95	135.428	7.68293
																																17.975	104.25	5.02201		71.8625	0.292478		17.975	123.85	5.14696		71.8625	0.308214		17.975	135.384	7.66847
																																18	104.076	5.0356		71.9625	0.287921		18	123.826	5.18231		71.9625	0.315599		18	135.3	7.62222
																																18.025	103.894	5.04603		72.0625	0.276435		18.025	123.815	5.20383		72.0625	0.314342		18.025	135.253	7.64925
																																18.05	103.728	5.02959		72.1625	0.29774		18.05	123.796	5.21146		72.1625	0.31706		18.05	135.206	7.60206
																																18.075	103.608	5.0268		72.2625	0.278964		18.075	123.821	5.24684		72.2625	0.308605		18.075	135.152	7.5816
																																18.1	103.473	5.03236		72.3625	0.283703		18.1	123.715	5.26456		72.3625	0.304634		18.1	135.083	7.57654
																																18.125	103.353	5.04946		72.4625	0.30326		18.125	123.687	5.26921		72.4625	0.297183		18.125	135.043	7.51779
																																18.15	103.185	5.04324		72.5625	0.266755		18.15	123.778	5.28865		72.5625	0.294437		18.15	135.142	7.53486
																																18.175	103.064	5.0318		72.6625	0.286924		18.175	123.784	5.30638		72.6625	0.297814		18.175	135.088	7.51772
																																18.2	102.985	5.03321		72.7625	0.278471		18.2	123.764	5.31106		72.7625	0.30081		18.2	135.121	7.51493
																																18.225	102.953	5.03647		72.8625	0.260204		18.225	123.788	5.33518		72.8625	0.298533		18.225	135.151	7.51727
																																18.25	102.945	5.04529		72.9625	0.263601		18.25	123.833	5.34264		72.9625	0.285452		18.25	135.152	7.52122
																																18.275	102.926	5.03696		73.0625	0.268941		18.275	123.745	5.32588		73.0625	0.283807		18.275	135.153	7.5185
																																18.3	102.96	5.03746		73.1625	0.273547		18.3	123.426	5.3427		73.1625	0.29214		18.3	135.314	7.53171
																																18.325	102.999	5.05767		73.2625	0.294498		18.325	123.76	5.27627		73.2625	0.311164		18.325	135.465	7.53092
																																18.35	103.02	5.07565		73.3625	0.294525		18.35	123.838	5.2706		73.3625	0.317269		18.35	135.522	7.56916
																																18.375	103.059	5.06948		73.4625	0.279383		18.375	123.89	5.25672		73.4625	0.300219		18.375	135.574	7.63515
																																18.4	103.05	5.05045		73.5625	0.275934		18.4	123.785	5.28754		73.5625	0.301021		18.4	135.484	7.66236
																																18.425	103.08	5.05015		73.6625	0.265019		18.425	123.857	5.29415		73.6625	0.285444		18.425	135.472	7.66681
																																18.45	103.109	5.03006		73.7625	0.267885		18.45	124.074	5.24919		73.7625	0.300559		18.45	135.487	7.69074
																																18.475	103.108	5.00263		73.8625	0.281437		18.475	124.136	5.25437		73.8625	0.306762		18.475	135.339	7.70965
																																18.5	103.092	4.96593		73.9625	0.290335		18.5	123.797	5.36277		73.9625	0.299149		18.5	135.337	7.70218
																																18.525	103.138	4.96375		74.0625	0.31603		18.525	123.968	5.41865		74.0625	0.296386		18.525	135.324	7.73238
																																18.55	103.105	4.93265		74.1625	0.294482		18.55	124.332	5.44212		74.1625	0.284895		18.55	135.323	7.73037
																																18.575	102.992	4.93252		74.2625	0.276256		18.575	124.429	5.43732		74.2625	0.282522		18.575	135.343	7.74675
																																18.6	102.877	4.97347		74.3625	0.281993		18.6	124.461	5.43558		74.3625	0.289265		18.6	135.191	7.83595
																																18.625	102.942	5.03672		74.4625	0.281489		18.625	124.45	5.44655		74.4625	0.286965		18.625	135.073	7.87734
																																18.65	103.001	5.07027		74.5625	0.271394		18.65	124.498	5.45833		74.5625	0.288842		18.65	135.103	7.89901
																																18.675	103.074	5.11267		74.6625	0.27227		18.675	124.414	5.47389		74.6625	0.265844		18.675	135.084	7.95922
																																18.7	103.22	5.17094		74.7625	0.294192		18.7	124.312	5.49275		74.7625	0.270421		18.7	135.106	7.98332
																																18.725	103.324	5.19537		74.8625	0.292286		18.725	124.332	5.50523		74.8625	0.26911		18.725	135.17	7.99365
																																18.75	103.394	5.2036		74.9625	0.259226		18.75	124.253	5.52161		74.9625	0.266579		18.75	135.265	8.00306
																																18.775	103.491	5.20781		75.0625	0.313753		18.775	124.255	5.53826		75.0625	0.290901		18.775	135.384	7.98636
																																18.8	103.624	5.24309		75.1625	0.310867		18.8	124.245	5.55565		75.1625	0.314243		18.8	135.476	7.97914
																																18.825	103.819	5.28807		75.2625	0.309576		18.825	124.251	5.57814		75.2625	0.307289		18.825	136.87	8.76675
																																18.85	103.951	5.28635		75.3625	0.294207		18.85	124.244	5.59783		75.3625	0.296346		18.85	136.925	8.72404
																																18.875	104.104	5.30319		75.4625	0.289062		18.875	124.288	5.60837		75.4625	0.275686		18.875	137.011	8.71992
																																18.9	104.309	5.3396		75.5625	0.302544		18.9	124.351	5.6232		75.5625	0.280586		18.9	137.076	8.71116
																																18.925	104.426	5.36089		75.6625	0.293358		18.925	124.351	5.64476		75.6625	0.285698		18.925	137.126	8.66423
																																18.95	104.465	5.36632		75.7625	0.319672		18.95	124.38	5.65563		75.7625	0.28852		18.95	137.213	8.67522
																																18.975	104.519	5.36286		75.8625	0.335352		18.975	124.432	5.66946		75.8625	0.286312		18.975	136.07	7.83934
																																19	104.676	5.3642		75.9625	0.318492		19	124.48	5.68906		75.9625	0.285439		19	136.269	7.79305
																																19.025	104.817	5.38272		76.0625	0.301383		19.025	124.543	5.70455		76.0625	0.292098		19.025	136.268	7.81981
																																19.05	104.882	5.39757		76.1625	0.302198		19.05	124.596	5.70714		76.1625	0.294874		19.05	136.102	7.85965
																																19.075	104.949	5.40676		76.2625	0.269225		19.075	124.734	5.68522		76.2625	0.292159		19.075	136.243	7.84284
																																19.1	105.035	5.43014		76.3625	0.273412		19.1	124.764	5.69751		76.3625	0.276092		19.1	136.462	7.794
																																19.125	105.127	5.44463		76.4625	0.283706		19.125	124.772	5.70314		76.4625	0.293004		19.125	136.737	7.7942
																																19.15	105.193	5.45778		76.5625	0.280059		19.15	124.765	5.70752		76.5625	0.283152		19.15	136.722	7.74519
																																19.175	105.234	5.43715		76.6625	0.263445		19.175	124.792	5.68997		76.6625	0.282765		19.175	136.686	7.78514
																																19.2	105.25	5.41665		76.7625	0.248328		19.2	124.742	5.66338		76.7625	0.283198		19.2	136.637	7.83586
																																19.225	105.294	5.40274		76.8625	0.241894		19.225	124.73	5.6408		76.8625	0.309534		19.225	136.387	7.84393
																																19.25	105.35	5.38472		76.9625	0.241381		19.25	124.706	5.64431		76.9625	0.291215		19.25	136.306	7.90297
																																19.275	105.37	5.34155		77.0625	0.243049		19.275	124.693	5.62406		77.0625	0.314245		19.275	136.275	7.92758
																																19.3	105.419	5.30458		77.1625	0.231554		19.3	124.719	5.61086		77.1625	0.300716		19.3	136.173	7.94205
																																19.325	105.5	5.28617		77.2625	0.244501		19.325	124.709	5.59917		77.2625	0.28785		19.325	136.09	7.9624
																																19.35	105.562	5.25291		77.3625	0.261055		19.35	124.721	5.59043		77.3625	0.284162		19.35	135.951	7.9657
																																19.375	105.657	5.23346		77.4625	0.237114		19.375	124.738	5.57938		77.4625	0.298572		19.375	135.768	7.98398
																																19.4	105.739	5.2127		77.5625	0.220196		19.4	124.693	5.56167		77.5625	0.289838		19.4	135.622	7.99412
																																19.425	105.867	5.20237		77.6625	0.218229		19.425	124.718	5.5196		77.6625	0.307875		19.425	135.46	7.99758
																																19.45	105.919	5.18532		77.7625	0.223524		19.45	124.697	5.49068		77.7625	0.293389		19.45	135.351	8.02083
																																19.475	105.926	5.16512		77.8625	0.230561		19.475	124.65	5.47358		77.8625	0.284004		19.475	135.096	8.0927
																																19.5	106.079	5.14237		77.9625	0.240067		19.5	124.623	5.45741		77.9625	0.28203		19.5	134.838	8.15592
																																19.525	106.265	5.1203		78.0625	0.262464		19.525	124.548	5.44496		78.0625	0.276741		19.525	134.853	8.15982
																																19.55	106.388	5.05628		78.1625	0.267569		19.55	124.502	5.42471		78.1625	0.273724		19.55	134.883	8.17347
																																19.575	106.37	5.01076		78.2625	0.271095		19.575	124.44	5.41321		78.2625	0.310903		19.575	135.011	8.18023
																																19.6	106.372	4.95739		78.3625	0.243336		19.6	124.432	5.39863		78.3625	0.344019		19.6	135.074	8.17936
																																19.625	106.377	4.92074		78.4625	0.221263		19.625	124.374	5.38846		78.4625	0.322895		19.625	135.496	8.09597
																																19.65	106.383	4.8729		78.5625	0.254107		19.65	124.303	5.3671		78.5625	0.315731		19.65	136.041	7.98786
																																19.675	106.408	4.80321		78.6625	0.249595		19.675	124.251	5.34963		78.6625	0.317077		19.675	136.236	7.97312
																																19.7	106.418	4.70616		78.7625	0.224046		19.7	124.18	5.34197		78.7625	0.325092		19.7	136.33	7.96138
																																19.725	106.444	4.61549		78.8625	0.233623		19.725	124.1	5.33965		78.8625	0.330406		19.725	136.408	7.9779
																																19.75	106.444	4.54398		78.9625	0.240294		19.75	123.999	5.32678		78.9625	0.331055		19.75	136.452	7.97964
																																19.775	106.28	4.49402		79.0625	0.225869		19.775	123.909	5.32178		79.0625	0.336163		19.775	136.425	7.99312
																																19.8	106.064	4.48224		79.1625	0.223514		19.8	123.843	5.30269		79.1625	0.332363		19.8	136.475	7.96547
																																19.825	105.966	4.52134		79.2625	0.258951		19.825	123.763	5.27754		79.2625	0.32829		19.825	136.477	7.94984
																																19.85	105.803	4.50885		79.3625	0.261746		19.85	123.642	5.26303		79.3625	0.329676		19.85	136.405	7.93251
																																19.875	105.636	4.48288		79.4625	0.2879		19.875	123.553	5.2499		79.4625	0.324562		19.875	136.378	7.90248
																																19.9	105.509	4.48423		79.5625	0.284298		19.9	123.399	5.21587		79.5625	0.309271		19.9	136.402	7.94394
																																19.925	105.369	4.50706		79.6625	0.292721		19.925	123.279	5.1876		79.6625	0.284531		19.925	136.433	7.90768
																																19.95	105.156	4.53878		79.7625	0.333222		19.95	123.186	5.15931		79.7625	0.286785		19.95	136.382	7.88748
																																19.975	105.011	4.5739		79.8625	0.326148		19.975	123.113	5.14157		79.8625	0.300333		19.975	136.281	7.80912
																																20	104.82	4.63592		79.9625	0.318509		20	123.063	5.13203		79.9625	0.316545		20	136.214	7.75246
																																20.025	104.561	4.66146		80.0625	0.312198		20.025	122.98	5.12733		80.0625	0.313106		20.025	136.192	7.73405
																																20.05	104.387	4.69993		80.1625	0.311546		20.05	122.882	5.14193		80.1625	0.305173		20.05	136.244	7.67043
																																20.075	104.236	4.75208		80.2625	0.304367		20.075	122.783	5.13462		80.2625	0.303645		20.075	136.343	7.64919
																																20.1	104.009	4.79744		80.3625	0.312088		20.1	122.766	5.13086		80.3625	0.285395		20.1	136.509	7.64621
																																20.125	103.771	4.82752		80.4625	0.293716		20.125	122.676	5.12715		80.4625	0.28334		20.125	136.724	7.64893
																																20.15	103.585	4.88136		80.5625	0.307447		20.15	122.583	5.13735		80.5625	0.290697		20.15	136.924	7.61623
																																20.175	103.489	4.94188		80.6625	0.30912		20.175	122.537	5.1374		80.6625	0.303178		20.175	137.258	7.56802
																																20.2	103.382	4.99433		80.7625	0.320895		20.2	122.487	5.15535		80.7625	0.274629		20.2	137.521	7.52638
																																20.225	103.206	4.99912		80.8625	0.3128		20.225	122.425	5.17786		80.8625	0.250571		20.225	137.703	7.51594
																																20.25	103.086	4.99275		80.9625	0.310048		20.25	122.363	5.17416		80.9625	0.268533		20.25	137.852	7.52727
																																20.275	103.047	5.00687		81.0625	0.288361		20.275	122.292	5.174		81.0625	0.27256		20.275	137.985	7.53105
																																20.3	103.009	5.0186		81.1625	0.296674		20.3	122.221	5.17283		81.1625	0.248014		20.3	138.096	7.53691
																																20.325	102.927	5.0279		81.2625	0.271689		20.325	122.103	5.18395		81.2625	0.258803		20.325	138.161	7.56963
																																20.35	102.82	4.99966		81.3625	0.276245		20.35	122.066	5.19603		81.3625	0.259188		20.35	138.126	7.56659
																																20.375	102.812	4.94364		81.4625	0.271837		20.375	122.039	5.19957		81.4625	0.260315		20.375	138.13	7.58511
																																20.4	102.8	4.93268		81.5625	0.254218		20.4	121.923	5.19322		81.5625	0.282386		20.4	138.089	7.63829
																																20.425	102.715	4.9479		81.6625	0.27269		20.425	121.815	5.18087		81.6625	0.271322		20.425	137.992	7.63978
																																20.45	102.621	4.96338		81.7625	0.259815		20.45	121.772	5.17942		81.7625	0.273973		20.45	137.975	7.67837
																																20.475	102.529	4.97404		81.8625	0.254331		20.475	121.729	5.21724		81.8625	0.270657		20.475	137.984	7.75202
																																20.5	102.433	4.95157		81.9625	0.234497		20.5	121.573	5.26829		81.9625	0.298259		20.5	137.923	7.7838
																																20.525	102.38	4.94308		82.0625	0.238565		20.525	121.258	5.33347		82.0625	0.295466		20.525	138.101	7.83636
																																20.55	102.357	4.94103		82.1625	0.266633		20.55	121.129	5.35885		82.1625	0.285379		20.55	138.148	7.85164
																																20.575	102.282	4.91944		82.2625	0.264726		20.575	121.073	5.38132		82.2625	0.313993		20.575	138.227	7.91296
																																20.6	102.15	4.87388		82.3625	0.246006		20.6	121.094	5.37488		82.3625	0.297017		20.6	138.072	7.94639
																																20.625	102.046	4.78662		82.4625	0.23844		20.625	121.048	5.38352		82.4625	0.286902		20.625	137.831	8.03113
																																20.65	101.996	4.75081		82.5625	0.256657		20.65	121.046	5.36804		82.5625	0.284576		20.65	137.611	7.99234
																																20.675	101.934	4.73632		82.6625	0.276987		20.675	121.092	5.33232		82.6625	0.28908		20.675	137.639	7.96327
																																20.7	101.813	4.73196		82.7625	0.288081		20.7	121.106	5.31746		82.7625	0.279639		20.7	137.613	7.95718
																																20.725	101.711	4.71032		82.8625	0.278326		20.725	121.1	5.29459		82.8625	0.273119		20.725	137.531	7.96454
																																20.75	101.641	4.70652		82.9625	0.270349		20.75	121.122	5.26826		82.9625	0.285143		20.75	137.532	7.9657
																																20.775	101.562	4.73342		83.0625	0.278748		20.775	121.111	5.24922		83.0625	0.297635		20.775	137.71	7.95175
																																20.8	101.502	4.75954		83.1625	0.259627		20.8	121.121	5.22775		83.1625	0.308171		20.8	137.678	7.94057
																																20.825	101.492	4.77571		83.2625	0.266022		20.825	121.119	5.19618		83.2625	0.295089		20.825	137.712	7.91956
																																20.85	101.466	4.78146		83.3625	0.281098		20.85	121.087	5.15728		83.3625	0.278674		20.85	137.875	7.8985
																																20.875	101.43	4.79114		83.4625	0.293462		20.875	121.121	5.1245		83.4625	0.291964		20.875	137.928	7.89358
																																20.9	101.463	4.82789		83.5625	0.273554		20.9	121.189	5.08614		83.5625	0.286621		20.9	137.989	7.9054
																																20.925	101.608	4.83935		83.6625	0.240744		20.925	121.29	5.03325		83.6625	0.272646		20.925	138.074	7.91967
																																20.95	101.697	4.84611		83.7625	0.255019		20.95	121.386	4.9946		83.7625	0.286264		20.95	138.11	7.92115
																																20.975	101.717	4.8632		83.8625	0.25785		20.975	121.403	4.96525		83.8625	0.295337		20.975	138.101	7.93202
																																21	101.765	4.86367		83.9625	0.237459		21	121.355	4.94324		83.9625	0.271987		21	138.057	7.93916
																																21.025	101.905	4.87597		84.0625	0.256783		21.025	121.344	4.92178		84.0625	0.283745		21.025	138.103	7.93307
																																21.05	102.023	4.88947		84.1625	0.242538		21.05	121.393	4.89852		84.1625	0.30391		21.05	138.136	7.91515
																																21.075	102.172	4.91709		84.2625	0.247937		21.075	121.416	4.88029		84.2625	0.27588		21.075	138.045	7.8972
																																21.1	102.435	4.91578		84.3625	0.276166		21.1	121.44	4.8501		84.3625	0.27879		21.1	137.98	7.87636
																																21.125	102.616	4.91269		84.4625	0.266066		21.125	121.4	4.83249		84.4625	0.293107		21.125	137.89	7.85641
																																21.15	102.76	4.93897		84.5625	0.278348		21.15	121.354	4.81651		84.5625	0.273986		21.15	137.844	7.84665
																																21.175	102.936	4.95752		84.6625	0.263834		21.175	121.331	4.80153		84.6625	0.266097		21.175	137.791	7.84003
																																21.2	103.08	4.97955		84.7625	0.272306		21.2	121.287	4.77564		84.7625	0.303862		21.2	137.752	7.80774
																																21.225	103.312	4.98703		84.8625	0.301853		21.225	121.243	4.74677		84.8625	0.262677		21.225	137.664	7.73955
																																21.25	103.451	4.99316		84.9625	0.32383		21.25	121.252	4.72054		84.9625	0.267928		21.25	137.576	7.63849
																																21.275	103.584	5.03939		85.0625	0.337065		21.275	121.231	4.70445		85.0625	0.258188		21.275	137.515	7.55733
																																21.3	103.688	5.09609		85.1625	0.323023		21.3	121.224	4.70625		85.1625	0.259177		21.3	137.628	7.53428
																																21.325	103.774	5.1195		85.2625	0.326634		21.325	121.223	4.7151		85.2625	0.260877		21.325	137.721	7.47109
																																21.35	103.884	5.13084		85.3625	0.289677		21.35	121.179	4.72028		85.3625	0.253783		21.35	137.736	7.43672
																																21.375	103.974	5.12411		85.4625	0.303634		21.375	121.154	4.72458		85.4625	0.247337		21.375	137.733	7.40655
																																21.4	103.988	5.13717		85.5625	0.286701		21.4	121.216	4.71593		85.5625	0.263194		21.4	137.672	7.35884
																																21.425	103.953	5.15986		85.6625	0.274257		21.425	121.249	4.72645		85.6625	0.268701		21.425	137.624	7.37715
																																21.45	104.009	5.17077		85.7625	0.257493		21.45	121.292	4.72113		85.7625	0.268337		21.45	137.127	7.42458
																																21.475	104.025	5.16329		85.8625	0.238568		21.475	121.308	4.72975		85.8625	0.273431		21.475	136.47	7.56944
																																21.5	104.042	5.14329		85.9625	0.253776		21.5	121.33	4.74879		85.9625	0.25847		21.5	137.557	7.36674
																																21.525	104.055	5.11199		86.0625	0.254869		21.525	121.347	4.76189		86.0625	0.253489		21.525	137.519	7.38908
																																21.55	104.007	5.10593		86.1625	0.258721		21.55	121.374	4.77116		86.1625	0.257683		21.55	137.136	7.42418
																																21.575	103.922	5.09615		86.2625	0.241298		21.575	121.411	4.78005		86.2625	0.265421		21.575	136.928	7.39289
																																21.6	103.773	5.00652		86.3625	0.230011		21.6	121.443	4.79904		86.3625	0.261472		21.6	136.686	7.38547
																																21.625	103.664	4.96331		86.4625	0.225199		21.625	121.46	4.82266		86.4625	0.270897		21.625	136.139	7.46786
																																21.65	103.595	4.95006		86.5625	0.246911		21.65	121.497	4.84153		86.5625	0.261812		21.65	135.982	7.49103
																																21.675	103.483	4.92757		86.6625	0.262654		21.675	121.558	4.84732		86.6625	0.278667		21.675	135.976	7.48208
																																21.7	103.275	4.89099		86.7625	0.275433		21.7	121.574	4.84296		86.7625	0.302811		21.7	135.492	7.54137
																																21.725	103.138	4.87979		86.8625	0.281062		21.725	121.579	4.85473		86.8625	0.298665		21.725	135.483	7.51754
																																21.75	103.073	4.87886		86.9625	0.284918		21.75	121.649	4.87357		86.9625	0.291262		21.75	135.61	7.42384
																																21.775	102.998	4.90158		87.0625	0.312366		21.775	121.703	4.88698		87.0625	0.302056		21.775	136.002	7.33973
																																21.8	102.886	4.95652		87.1625	0.283566		21.8	121.724	4.87786		87.1625	0.283626		21.8	136.259	7.32625
																																21.825	102.77	5.00733		87.2625	0.279251		21.825	121.755	4.87651		87.2625	0.285229		21.825	136.5	7.36003
																																21.85	102.709	5.02734		87.3625	0.279859		21.85	121.71	4.89783		87.3625	0.281001		21.85	136.646	7.40941
																																21.875	102.615	5.04092		87.4625	0.287806		21.875	121.697	4.92303		87.4625	0.268441		21.875	136.688	7.46369
																																21.9	102.603	5.08875		87.5625	0.284312		21.9	121.667	4.92906		87.5625	0.278467		21.9	136.609	7.55792
																																21.925	102.624	5.1118		87.6625	0.273135		21.925	121.611	4.92912		87.6625	0.303079		21.925	136.556	7.64862
																																21.95	102.632	5.1383		87.7625	0.264452		21.95	121.532	4.94554		87.7625	0.290421		21.95	136.477	7.76707
																																21.975	102.585	5.17161		87.8625	0.253187		21.975	121.362	4.95864		87.8625	0.29116		21.975	136.267	7.91362
																																22	102.54	5.17956		87.9625	0.270828		22	121.192	4.96449		87.9625	0.290628		22	136.095	8.01772
																																22.025	102.573	5.2019		88.0625	0.264635		22.025	121.106	4.97995		88.0625	0.289549		22.025	135.96	8.11211
																																22.05	102.667	5.22933		88.1625	0.269436		22.05	121.058	5.00051		88.1625	0.286441		22.05	135.789	8.2183
																																22.075	102.752	5.26127		88.2625	0.267603		22.075	120.969	5.02772		88.2625	0.298581		22.075	135.698	8.30414
																																22.1	102.826	5.28639		88.3625	0.239038		22.1	120.906	5.038		88.3625	0.307618		22.1	135.545	8.40609
																																22.125	102.866	5.29334		88.4625	0.224689		22.125	120.83	5.07364		88.4625	0.296435		22.125	135.261	8.52809
																																22.15	102.901	5.30752		88.5625	0.28318		22.15	120.737	5.1225		88.5625	0.300258		22.15	135.199	8.62839
																																22.175	102.948	5.32622		88.6625	0.31409		22.175	120.751	5.15443		88.6625	0.303952		22.175	134.85	8.77003
																																22.2	103.026	5.32162		88.7625	0.309735		22.2	120.782	5.15569		88.7625	0.301253		22.2	134.333	8.90241
																																22.225	103.098	5.32597		88.8625	0.316422		22.225	120.753	5.15971		88.8625	0.306115		22.225	133.353	9.11471
																																22.25	103.183	5.34824		88.9625	0.331646		22.25	120.692	5.21269		88.9625	0.299693		22.25	135.46	9.94678
																																22.275	103.263	5.3807		89.0625	0.314272		22.275	120.64	5.28542		89.0625	0.291803		22.275	134.65	10.1165
																																22.3	103.39	5.41873		89.1625	0.321176		22.3	120.567	5.37429		89.1625	0.267518		22.3	133.585	10.3819
																																22.325	103.487	5.45592		89.2625	0.310076		22.325	120.439	5.48445		89.2625	0.259263		22.325	133.41	10.4579
																																22.35	103.484	5.46378		89.3625	0.321374		22.35	120.479	5.53416		89.3625	0.268791		22.35	133.23	10.5411
																																22.375	103.502	5.49507		89.4625	0.282649		22.375	120.542	5.54903		89.4625	0.267526		22.375	130.412	9.8384
																																22.4	103.501	5.52134		89.5625	0.27552		22.4	120.655	5.56236		89.5625	0.283252		22.4	131.024	9.77009
																																22.425	103.506	5.52616		89.6625	0.269568		22.425	120.687	5.58365		89.6625	0.29372		22.425	131.081	9.70642
																																22.45	103.494	5.52769		89.7625	0.278006		22.45	120.739	5.59451		89.7625	0.29563		22.45	131.343	9.60485
																																22.475	103.482	5.52423		89.8625	0.244207		22.475	120.744	5.59945		89.8625	0.292662		22.475	131.466	9.5674
																																22.5	103.549	5.52431		89.9625	0.260222		22.5	120.773	5.61067		89.9625	0.276399		22.5	131.86	9.37681
																																22.525	103.623	5.51657		90.0625	0.277513		22.525	120.773	5.61578		90.0625	0.273936		22.525	132.861	9.05945
																																22.55	103.679	5.56176		90.1625	0.267813		22.55	121.007	5.50811		90.1625	0.276301		22.55	133.252	8.90362
																																22.575	103.727	5.63043		90.2625	0.249954		22.575	120.999	5.50743		90.2625	0.279913		22.575	133.502	8.75975
																																22.6	103.818	5.62706		90.3625	0.254305		22.6	121.18	5.38042		90.3625	0.285791		22.6	133.64	8.66877
																																22.625	103.886	5.65624		90.4625	0.240299		22.625	121.205	5.29926		90.4625	0.279165		22.625	133.038	8.69083
																																22.65	103.905	5.73451		90.5625	0.251822		22.65	121.172	5.26121		90.5625	0.290539		22.65	132.676	8.67287
																																22.675	103.925	5.77739		90.6625	0.23897		22.675	121.155	5.23014		90.6625	0.294626		22.675	132.753	8.52508
																																22.7	103.895	5.79436		90.7625	0.245147		22.7	121.065	5.20941		90.7625	0.28928		22.7	132.836	8.43395
																																22.725	103.866	5.80246		90.8625	0.251153		22.725	121.051	5.1534		90.8625	0.282598		22.725	132.884	8.38687
																																22.75	103.872	5.8344		90.9625	0.264809		22.75	121.026	5.07069		90.9625	0.295559		22.75	132.437	8.46551
																																22.775	103.83	5.84145		91.0625	0.252058		22.775	120.897	4.94573		91.0625	0.28849		22.775	132.59	8.45093
																																22.8	103.781	5.85183		91.1625	0.265971		22.8	120.796	4.86756		91.1625	0.312457		22.8	132.756	8.44453
																																22.825	103.859	5.97427		91.2625	0.271778		22.825	120.869	4.84532		91.2625	0.319266		22.825	132.886	8.43356
																																22.85	103.974	6.09637		91.3625	0.271484		22.85	120.906	4.82747		91.3625	0.304805		22.85	133.026	8.44387
																																22.875	104.098	6.17102		91.4625	0.270544		22.875	120.957	4.80702		91.4625	0.275937		22.875	132.917	8.47041
																																22.9	104.27	6.2515		91.5625	0.271629		22.9	121.148	4.83796		91.5625	0.265729		22.9	132.503	8.59906
																																22.925	104.361	6.29222		91.6625	0.272272		22.925	121.332	4.87865		91.6625	0.271725		22.925	132.198	8.70662
																																22.95	104.419	6.32828		91.7625	0.261672		22.95	121.408	4.86272		91.7625	0.288659		22.95	131.907	8.82477
																																22.975	104.516	6.32455		91.8625	0.279395		22.975	121.418	4.85413		91.8625	0.285533		22.975	132.727	8.66983
																																23	104.556	6.33115		91.9625	0.294064		23	121.377	4.84516		91.9625	0.278437		23	132.867	8.73806
																																23.025	104.642	6.34423		92.0625	0.289489		23.025	121.386	4.83111		92.0625	0.280384		23.025	134.572	9.6139
																																23.05	104.706	6.3081		92.1625	0.298156		23.05	121.363	4.80942		92.1625	0.287574		23.05	134.642	9.66608
																																23.075	104.717	6.27281		92.2625	0.305136		23.075	121.441	4.75712		92.2625	0.277602		23.075	134.751	9.69081
																																23.1	104.855	6.28418		92.3625	0.297005		23.1	121.476	4.71711		92.3625	0.291506		23.1	132.1	9.1252
																																23.125	104.897	6.26691		92.4625	0.29274		23.125	121.449	4.69875		92.4625	0.294651		23.125	132.892	8.96604
																																23.15	104.958	6.22105		92.5625	0.292884		23.15	121.438	4.67605		92.5625	0.288216		23.15	133.564	8.88036
																																23.175	105.009	6.19452		92.6625	0.318132		23.175	121.418	4.66132		92.6625	0.304214		23.175	133.754	8.89901
																																23.2	105.1	6.17887		92.7625	0.309893		23.2	121.434	4.64329		92.7625	0.302171		23.2	134.944	8.77244
																																23.225	105.23	6.18749		92.8625	0.296171		23.225	121.495	4.61356		92.8625	0.291264		23.225	135.236	8.77623
																																23.25	105.222	6.14563		92.9625	0.29566		23.25	121.538	4.58357		92.9625	0.294584		23.25	135.498	8.75489
																																23.275	105.256	6.14758		93.0625	0.276518		23.275	121.566	4.56821		93.0625	0.30503		23.275	135.899	8.74627
																																23.3	105.314	6.16947		93.1625	0.32143		23.3	121.551	4.54629		93.1625	0.306692		23.3	135.937	8.74382
																																23.325	105.365	6.15816		93.2625	0.289272		23.325	121.604	4.51294		93.2625	0.298441		23.325	136.098	8.74771
																																23.35	105.44	6.1338		93.3625	0.270853		23.35	121.631	4.49979		93.3625	0.273288		23.35	136.197	8.75918
																																23.375	105.523	6.12723		93.4625	0.290724		23.375	121.67	4.47073		93.4625	0.279145		23.375	136.233	8.79069
																																23.4	105.632	6.14914		93.5625	0.285427		23.4	121.655	4.44901		93.5625	0.278849		23.4	136.448	8.79182
																																23.425	105.711	6.18588		93.6625	0.294511		23.425	121.649	4.4386		93.6625	0.266729		23.425	136.482	8.794
																																23.45	105.714	6.19102		93.7625	0.277519		23.45	121.672	4.43474		93.7625	0.272988		23.45	136.521	8.80509
																																23.475	105.757	6.18767		93.8625	0.28206		23.475	121.694	4.43011		93.8625	0.289703		23.475	136.523	8.80961
																																23.5	105.797	6.21477		93.9625	0.291429		23.5	121.688	4.42961		93.9625	0.287991		23.5	136.564	8.79979
																																23.525	105.843	6.19589		94.0625	0.281574		23.525	121.749	4.44348		94.0625	0.280325		23.525	136.344	8.73265
																																23.55	105.878	6.1637		94.1625	0.278027		23.55	121.815	4.46665		94.1625	0.297101		23.55	136.155	8.70118
																																23.575	105.856	6.16433		94.2625	0.282863		23.575	121.883	4.48274		94.2625	0.297807		23.575	136.376	8.606
																																23.6	105.804	6.14333		94.3625	0.323768		23.6	121.998	4.49533		94.3625	0.2907		23.6	136.255	8.51236
																																23.625	105.758	6.08711		94.4625	0.264779		23.625	122.004	4.5072		94.4625	0.293593		23.625	136.231	8.46773
																																23.65	105.689	6.03709		94.5625	0.276692		23.65	122.017	4.51786		94.5625	0.286257		23.65	136.05	8.41674
																																23.675	105.612	5.96379		94.6625	0.265367		23.675	122.046	4.52482		94.6625	0.267504		23.675	135.944	8.38916
																																23.7	105.505	5.89751		94.7625	0.250427		23.7	122.04	4.5134		94.7625	0.277939		23.7	135.956	8.38764
																																23.725	105.423	5.82881		94.8625	0.248793		23.725	122.018	4.50231		94.8625	0.298821		23.725	135.982	8.39136
																																23.75	105.338	5.77333		94.9625	0.205348		23.75	121.948	4.48439		94.9625	0.290412		23.75	136.065	8.42145
																																23.775	105.223	5.72621		95.0625	0.222238		23.775	121.835	4.46907		95.0625	0.300492		23.775	136.554	8.61496
																																23.8	105.072	5.68574		95.1625	0.226404		23.8	121.791	4.47619		95.1625	0.294968		23.8	137.108	8.87067
																																23.825	104.888	5.6509		95.2625	0.236646		23.825	121.765	4.47173		95.2625	0.289065		23.825	137.22	8.88382
																																23.85	104.684	5.62451		95.3625	0.227101		23.85	121.718	4.46738		95.3625	0.280496		23.85	137.283	8.87928
																																23.875	104.572	5.6063		95.4625	0.234761		23.875	121.634	4.47059		95.4625	0.299513		23.875	137.351	8.89518
																																23.9	104.444	5.61411		95.5625	0.225461		23.9	121.594	4.45506		95.5625	0.289526		23.9	137.429	8.91953
																																23.925	104.295	5.63831		95.6625	0.235496		23.925	121.562	4.44313		95.6625	0.285478		23.925	137.493	8.92583
																																23.95	104.202	5.65744		95.7625	0.218672		23.95	121.514	4.44413		95.7625	0.298741		23.95	137.377	8.88861
																																23.975	104.084	5.70081		95.8625	0.195485		23.975	121.432	4.44794		95.8625	0.288801		23.975	137.3	8.85345
																																24	104.006	5.75719		95.9625	0.231718		24	121.327	4.43762		95.9625	0.283509		24	137.197	8.8809
																																24.025	103.99	5.81147		96.0625	0.237405		24.025	121.245	4.42661		96.0625	0.288021		24.025	137.144	8.88238
																																24.05	103.984	5.89972		96.1625	0.28204		24.05	121.281	4.42383		96.1625	0.275572		24.05	136.952	8.86826
																																24.075	103.878	5.97817		96.2625	0.291871		24.075	121.394	4.41762		96.2625	0.291167		24.075	136.726	8.87498
																																24.1	103.792	5.99961		96.3625	0.28755		24.1	121.449	4.42099		96.3625	0.303669		24.1	136.484	8.81295
																																24.125	103.705	6.02299		96.4625	0.273446		24.125	121.496	4.42372		96.4625	0.283325		24.125	136.267	8.7638
																																24.15	103.579	6.04416		96.5625	0.256795		24.15	121.464	4.42788		96.5625	0.268691		24.15	136.057	8.746
																																24.175	103.46	6.09062		96.6625	0.241609		24.175	121.337	4.4484		96.6625	0.296441		24.175	135.911	8.75488
																																24.2	103.312	6.10179		96.7625	0.24329		24.2	121.183	4.47907		96.7625	0.289995		24.2	135.846	8.78418
																																24.225	103.228	6.0695		96.8625	0.265104		24.225	122.331	4.6271		96.8625	0.292073		24.225	135.757	8.80124
																																24.25	103.213	6.05191		96.9625	0.28331		24.25	122.349	4.62704		96.9625	0.295221		24.25	135.674	8.80516
																																24.275	103.169	6.06258		97.0625	0.273973		24.275	122.338	4.61661		97.0625	0.301435		24.275	135.563	8.83399
																																24.3	103.136	6.08183		97.1625	0.264594		24.3	122.35	4.6041		97.1625	0.288426		24.3	135.305	8.86731
																																24.325	103.134	6.10848		97.2625	0.248102		24.325	122.309	4.59564		97.2625	0.278665		24.325	135.184	8.90446
																																24.35	103.184	6.13466		97.3625	0.253627		24.35	122.262	4.59036		97.3625	0.27747		24.35	135.182	9.00271
																																24.375	103.251	6.16093		97.4625	0.236806		24.375	121.336	4.37518		97.4625	0.271778		24.375	135.202	9.166
																																24.4	103.255	6.17511		97.5625	0.23955		24.4	121.447	4.323		97.5625	0.281674		24.4	135.175	9.33581
																																24.425	103.259	6.21659		97.6625	0.214637		24.425	121.519	4.28836		97.6625	0.287781		24.425	135.236	9.49429
																																24.45	103.357	6.26408		97.7625	0.230065		24.45	121.489	4.28586		97.7625	0.300857		24.45	135.47	9.58883
																																24.475	103.433	6.29152		97.8625	0.223998		24.475	121.414	4.28945		97.8625	0.309741		24.475	135.542	9.64085
																																24.5	103.525	6.31048		97.9625	0.228648		24.5	121.37	4.28449		97.9625	0.32333		24.5	135.532	9.72147
																																24.525	103.695	6.29046		98.0625	0.234076		24.525	121.362	4.28858		98.0625	0.319071		24.525	135.607	9.82461
																																24.55	103.831	6.2656		98.1625	0.230415		24.55	121.33	4.29657		98.1625	0.310117		24.55	135.678	9.93688
																																24.575	103.905	6.24317		98.2625	0.24204		24.575	121.347	4.32667		98.2625	0.313389		24.575	135.524	10.0402
																																24.6	103.996	6.24358		98.3625	0.248568		24.6	121.302	4.35521		98.3625	0.314529		24.6	135.484	10.0671
																																24.625	104.107	6.20578		98.4625	0.219411		24.625	121.299	4.38425		98.4625	0.299575		24.625	135.564	10.0862
																																24.65	104.24	6.14964		98.5625	0.213754		24.65	121.321	4.3998		98.5625	0.281814		24.65	135.788	10.1267
																																24.675	104.376	6.11762		98.6625	0.210323		24.675	121.254	4.40724		98.6625	0.281592		24.675	135.87	10.2053
																																24.7	104.452	6.09022		98.7625	0.215501		24.7	121.206	4.40918		98.7625	0.279731		24.7	136.176	10.1316
																																24.725	104.532	6.02504		98.8625	0.197529		24.725	121.136	4.41531		98.8625	0.280687		24.725	139.062	11.0131
																																24.75	104.584	5.95282		98.9625	0.199472		24.75	121.109	4.41636		98.9625	0.286519		24.75	138.935	11.05
																																24.775	104.655	5.88384		99.0625	0.208111		24.775	121.093	4.417		99.0625	0.293651		24.775	138.187	11.1096
																																24.8	104.755	5.80111		99.1625	0.188492		24.8	121.029	4.40277		99.1625	0.292665		24.8	137.984	11.0971
																																24.825	104.805	5.71955		99.2625	0.210808		24.825	121.06	4.36975		99.2625	0.311139		24.825	137.913	11.0382
																																24.85	104.889	5.6473		99.3625	0.205047		24.85	121.044	4.33937		99.3625	0.322456		24.85	137.822	11.0529
																																24.875	104.971	5.56833		99.4625	0.189446		24.875	120.943	4.3317		99.4625	0.323681		24.875	137.811	11.0289
																																24.9	105.021	5.51207		99.5625	0.195637		24.9	120.961	4.31573		99.5625	0.325894		24.9	137.827	11.0232
																																24.925	105.007	5.46323		99.6625	0.199979		24.925	120.917	4.31432		99.6625	0.320128		24.925	137.772	11.0004
																																24.95	104.971	5.3962		99.7625	0.19671		24.95	120.851	4.31913		99.7625	0.319938		24.95	137.881	10.9848
																																24.975	104.796	5.37754		99.8625	0.239447		24.975	120.806	4.32058		99.8625	0.311731		24.975	135.081	10.2597
																																25	104.602	5.36241					25	120.8	4.32111		99.9625	0.308972		25	135.045	10.2816
																																25.025	104.489	5.33887					25.025	120.674	4.32401					25.025	135.202	10.25
																																25.05	104.393	5.34706					25.05	120.558	4.32047					25.05	135.616	10.2973
																																25.075	104.243	5.33476					25.075	120.532	4.32442					25.075	136.5	10.4119
																																25.1	104.068	5.3331					25.1	120.476	4.3253					25.1	137.139	10.4543
																																25.125	103.92	5.31306					25.125	120.478	4.32633					25.125	137.172	10.4518
																																25.15	103.758	5.28761					25.15	120.472	4.32923					25.15	137.043	10.4781
																																25.175	103.691	5.26539					25.175	120.479	4.32472					25.175	136.987	10.5074
																																25.2	103.603	5.23128					25.2	120.476	4.31094					25.2	136.99	10.5493
																																25.225	103.502	5.149					25.225	120.497	4.30315					25.225	136.988	10.5851
																																25.25	103.389	5.1025					25.25	120.496	4.29363					25.25	136.974	10.6121
																																25.275	103.361	5.06016					25.275	120.541	4.28978					25.275	136.693	10.6475
																																25.3	103.374	4.99854					25.3	120.511	4.27617					25.3	136.548	10.6992
																																25.325	103.362	4.94359					25.325	120.45	4.26507					25.325	136.218	10.721
																																25.35	103.392	4.90233					25.35	120.458	4.27322					25.35	135.984	10.6412
																																25.375	103.465	4.85991					25.375	120.46	4.28115					25.375	135.842	10.5979
																																25.4	103.569	4.82667					25.4	120.457	4.2718					25.4	135.861	10.6129
																																25.425	103.66	4.82489					25.425	120.468	4.2623					25.425	135.948	10.5853
																																25.45	103.786	4.80679					25.45	120.458	4.25253					25.45	135.927	10.5538
																																25.475	103.986	4.75608					25.475	120.43	4.25244					25.475	135.882	10.5648
																																25.5	104.161	4.73676					25.5	120.413	4.24593					25.5	135.922	10.549
																																25.525	104.299	4.73152					25.525	120.429	4.25143					25.525	135.848	10.5141
																																25.55	104.371	4.73278					25.55	120.439	4.24963					25.55	135.809	10.5276
																																25.575	104.501	4.76726					25.575	120.436	4.25431					25.575	135.553	10.5152
																																25.6	104.662	4.78747					25.6	120.434	4.25567					25.6	135.415	10.5076
																																25.625	104.761	4.79359					25.625	120.456	4.26004					25.625	135.273	10.5286
																																25.65	104.812	4.80277					25.65	120.487	4.25742					25.65	135.104	10.5205
																																25.675	104.83	4.82712					25.675	120.541	4.25511					25.675	135	10.4972
																																25.7	104.864	4.85042					25.7	121.822	4.82631					25.7	135.035	10.5756
																																25.725	104.935	4.85942					25.725	121.813	4.8498					25.725	135.199	10.647
																																25.75	104.956	4.88641					25.75	121.845	4.86341					25.75	135.16	10.6556
																																25.775	105.018	4.89792					25.775	121.876	4.87723					25.775	135.025	10.6455
																																25.8	105.085	4.89965					25.8	121.94	4.88785					25.8	134.916	10.6279
																																25.825	105.13	4.91264					25.825	121.971	4.88442					25.825	134.882	10.6065
																																25.85	105.155	4.93868					25.85	121.951	4.88981					25.85	134.692	10.5861
																																25.875	105.213	4.93996					25.875	121.882	4.90765					25.875	134.115	10.323
																																25.9	105.227	4.94282					25.9	120.621	4.38018					25.9	133.125	10.0607
																																25.925	105.297	4.90709					25.925	120.445	4.40309					25.925	132.717	10.0878
																																25.95	105.343	4.88634					25.95	120.343	4.41236					25.95	132.672	10.0917
																																25.975	105.293	4.88698					25.975	120.333	4.39678					25.975	132.579	10.1212
																																26	105.265	4.8949					26	120.301	4.37884					26	132.489	10.1374
																																26.025	105.313	4.86002					26.025	120.278	4.36272					26.025	132.522	10.1827
																																26.05	105.41	4.7802					26.05	120.263	4.36083					26.05	132.61	10.2286
																																26.075	105.474	4.74027					26.075	120.335	4.3288					26.075	132.718	10.2528
																																26.1	105.519	4.71167					26.1	120.35	4.30897					26.1	132.165	10.2392
																																26.125	105.631	4.66934					26.125	120.378	4.29916					26.125	131.459	10.2486
																																26.15	105.726	4.61114					26.15	120.414	4.3001					26.15	131.33	10.2647
																																26.175	105.836	4.51737					26.175	120.46	4.28837					26.175	131.332	10.2353
																																26.2	105.996	4.37984					26.2	120.532	4.28431					26.2	131.224	10.1463
																																26.225	106.138	4.29384					26.225	120.524	4.2917					26.225	131.111	10.0598
																																26.25	106.239	4.22306					26.25	120.354	4.31294					26.25	131.228	9.99898
																																26.275	106.322	4.14258					26.275	120.068	4.37853					26.275	131.265	9.93184
																																26.3	106.443	4.09792					26.3	121.074	4.53281					26.3	131.328	9.88329
																																26.325	106.458	4.08448					26.325	121.026	4.52525					26.325	131.29	9.80866
																																26.35	106.535	4.05269					26.35	120.974	4.51821					26.35	131.888	9.71815
																																26.375	106.627	4.0224					26.375	120.955	4.51853					26.375	132.499	9.66063
																																26.4	106.642	4.01444					26.4	120.966	4.52006					26.4	132.744	9.55777
																																26.425	106.676	4.01752					26.425	120.957	4.52786					26.425	133.016	9.49189
																																26.45	106.629	4.00909					26.45	120.98	4.51902					26.45	133.287	9.44176
																																26.475	106.523	4.03001					26.475	119.845	4.36985					26.475	133.431	9.38874
																																26.5	106.424	4.05657					26.5	119.861	4.36412					26.5	133.533	9.35093
																																26.525	106.436	4.08375					26.525	119.891	4.36389					26.525	133.725	9.36654
																																26.55	106.446	4.11827					26.55	119.978	4.36598					26.55	133.892	9.42967
																																26.575	106.434	4.1511					26.575	120.049	4.37422					26.575	133.997	9.3943
																																26.6	106.47	4.19381					26.6	120.071	4.3789					26.6	133.965	9.38938
																																26.625	106.443	4.25691					26.625	120.156	4.38773					26.625	133.727	9.41989
																																26.65	106.394	4.3276					26.65	120.162	4.39762					26.65	133.344	9.45795
																																26.675	106.3	4.42967					26.675	120.216	4.39107					26.675	133.296	9.41941
																																26.7	106.266	4.5418					26.7	120.264	4.39568					26.7	133.322	9.34641
																																26.725	106.228	4.63964					26.725	120.277	4.39405					26.725	133.27	9.28254
																																26.75	106.201	4.75087					26.75	120.364	4.38259					26.75	133.066	9.23337
																																26.775	106.22	4.86601					26.775	120.388	4.38989					26.775	132.889	9.21745
																																26.8	106.249	4.98369					26.8	120.429	4.38462					26.8	132.636	9.27136
																																26.825	106.25	5.08852					26.825	120.51	4.35867					26.825	132.568	9.28883
																																26.85	106.256	5.16					26.85	120.53	4.34776					26.85	132.586	9.26751
																																26.875	106.235	5.24633					26.875	120.672	4.30847					26.875	132.651	9.24217
																																26.9	106.217	5.32934					26.9	120.694	4.28935					26.9	132.766	9.22402
																																26.925	106.172	5.3935					26.925	120.733	4.29114					26.925	132.938	9.17356
																																26.95	106.142	5.42545					26.95	120.826	4.28838					26.95	132.957	9.13742
																																26.975	106.086	5.44331					26.975	120.928	4.28028					26.975	133.206	9.05461
																																27	105.996	5.47309					27	121.062	4.28396					27	133.598	8.9891
																																27.025	105.875	5.49787					27.025	121.173	4.29058					27.025	133.814	8.99422
																																27.05	105.783	5.48303					27.05	121.301	4.27226					27.05	133.892	8.98024
																																27.075	105.76	5.46616					27.075	121.46	4.2556					27.075	134.063	8.96459
																																27.1	105.791	5.44735					27.1	121.703	4.21594					27.1	134.33	8.96507
																																27.125	105.77	5.42639					27.125	121.767	4.14918					27.125	134.388	8.94736
																																27.15	105.715	5.40183					27.15	121.687	4.12789					27.15	134.438	8.99122
																																27.175	105.706	5.35923					27.175	121.765	4.13587					27.175	134.393	9.02901
																																27.2	105.626	5.34343					27.2	121.883	4.1384					27.2	134.441	9.08404
																																27.225	105.542	5.31208					27.225	122.021	4.13878					27.225	134.328	9.18485
																																27.25	105.498	5.28659					27.25	122.113	4.15088					27.25	134.355	9.25685
																																27.275	105.437	5.26967					27.275	122.364	4.20693					27.275	134.357	9.32841
																																27.3	105.395	5.24873					27.3	122.619	4.26608					27.3	134.298	9.36304
																																27.325	105.323	5.22632					27.325	122.693	4.26114					27.325	134.449	9.35766
																																27.35	105.287	5.21318					27.35	122.701	4.27266					27.35	134.109	9.45972
																																27.375	105.274	5.17832					27.375	122.726	4.28849					27.375	133.967	9.50666
																																27.4	105.223	5.13349					27.4	122.778	4.29427					27.4	133.767	9.5889
																																27.425	105.172	5.09754					27.425	122.856	4.30312					27.425	133.778	9.64322
																																27.45	105.183	5.06375					27.45	122.92	4.32585					27.45	133.755	9.70165
																																27.475	105.182	5.01934					27.475	122.983	4.3543					27.475	133.738	9.76454
																																27.5	105.122	4.96294					27.5	122.994	4.37733					27.5	133.742	9.82453
																																27.525	105.083	4.8802					27.525	122.933	4.39683					27.525	133.586	9.89597
																																27.55	105.036	4.83765					27.55	122.915	4.40904					27.55	133.442	10.0031
																																27.575	105.025	4.80143					27.575	122.9	4.41403					27.575	133.274	10.0693
																																27.6	105.105	4.7611					27.6	122.896	4.41405					27.6	132.863	10.1053
																																27.625	105.192	4.71996					27.625	122.893	4.42472					27.625	132.181	10.1874
																																27.65	105.222	4.71108					27.65	122.902	4.40701					27.65	132.006	10.1531
																																27.675	105.265	4.69747					27.675	122.886	4.38863					27.675	131.468	10.1613
																																27.7	105.285	4.67761					27.7	122.895	4.37965					27.7	131.438	10.1147
																																27.725	105.294	4.65545					27.725	122.864	4.36947					27.725	131.191	10.1035
																																27.75	105.41	4.61814					27.75	122.835	4.34497					27.75	130.95	10.1581
																																27.775	105.526	4.57539					27.775	122.833	4.33555					27.775	130.528	10.1989
																																27.8	105.621	4.55266					27.8	122.799	4.33106					27.8	130.372	10.1817
																																27.825	105.629	4.54153					27.825	122.744	4.32826					27.825	130.362	10.1393
																																27.85	105.685	4.54896					27.85	122.688	4.31189					27.85	130.265	10.1884
																																27.875	105.773	4.55056					27.875	122.6	4.29191					27.875	129.91	10.305
																																27.9	105.856	4.56581					27.9	122.441	4.29363					27.9	129.455	10.4589
																																27.925	105.95	4.55415					27.925	122.315	4.28921					27.925	129.438	10.5219
																																27.95	106.053	4.53643					27.95	122.216	4.26016					27.95	129.198	10.5891
																																27.975	106.032	4.56264					27.975	122.094	4.23379					27.975	129.284	10.5508
																																28	106.023	4.56414					28	121.897	4.24607					28	129.082	10.5796
																																28.025	106.011	4.57466					28.025	121.713	4.24142					28.025	129.389	10.5525
																																28.05	106.023	4.56142					28.05	121.66	4.21984					28.05	129.431	10.6047
																																28.075	106.064	4.52794					28.075	121.636	4.21392					28.075	129.49	10.6544
																																28.1	106.143	4.51923					28.1	121.586	4.20006					28.1	129.699	10.6431
																																28.125	106.183	4.5141					28.125	121.538	4.17917					28.125	129.907	10.6026
																																28.15	106.219	4.50799					28.15	121.499	4.16797					28.15	129.977	10.6068
																																28.175	106.241	4.5112					28.175	121.245	4.11779					28.175	129.97	10.6111
																																28.2	106.254	4.52591					28.2	121.015	4.08163					28.2	129.973	10.5956
																																28.225	106.253	4.53512					28.225	121.002	4.07947					28.225	130.374	10.6057
																																28.25	106.245	4.51668					28.25	120.974	4.06392					28.25	130.969	10.6259
																																28.275	106.212	4.48416					28.275	120.932	4.0576					28.275	131.188	10.6591
																																28.3	106.174	4.45582					28.3	120.701	4.01082					28.3	131.311	10.681
																																28.325	106.197	4.4363					28.325	120.283	3.97485					28.325	131.324	10.7273
																																28.35	106.206	4.40929					28.35	120.226	3.94917					28.35	131.466	10.7634
																																28.375	106.156	4.3839					28.375	119.994	3.91035					28.375	131.521	10.8108
																																28.4	106.112	4.3642					28.4	120.036	3.84638					28.4	131.333	10.876
																																28.425	106.061	4.3413					28.425	120.186	3.82742					28.425	131.547	10.8555
																																28.45	105.913	4.32243					28.45	120.541	3.93093					28.45	131.571	10.8735
																																28.475	105.754	4.32151					28.475	120.363	3.828					28.475	131.813	10.8748
																																28.5	105.596	4.30508					28.5	120.424	3.83722					28.5	131.813	10.9009
																																28.525	105.454	4.2776					28.525	120.541	3.85344					28.525	131.845	10.897
																																28.55	105.296	4.25535					28.55	120.818	3.9732					28.55	131.922	10.8459
																																28.575	105.156	4.2608					28.575	120.499	3.84439					28.575	132.005	10.8129
																																28.6	105.033	4.27478					28.6	120.655	3.91879					28.6	132.024	10.7646
																																28.625	104.913	4.27118					28.625	120.747	3.96117					28.625	132	10.7107
																																28.65	104.827	4.25002					28.65	120.815	3.97184					28.65	132.003	10.6189
																																28.675	104.707	4.22407					28.675	120.807	3.97962					28.675	132.104	10.5736
																																28.7	104.557	4.20291					28.7	120.844	4.0057					28.7	132.207	10.527
																																28.725	104.417	4.18516					28.725	120.865	4.02909					28.725	132.343	10.5051
																																28.75	104.348	4.13126					28.75	120.871	4.03846					28.75	132.436	10.5103
																																28.775	104.276	4.11245					28.775	121.053	4.08224					28.775	132.545	10.5093
																																28.8	104.211	4.10295					28.8	121.253	4.14488					28.8	132.689	10.5096
																																28.825	104.136	4.07587					28.825	121.215	4.16359					28.825	132.85	10.5279
																																28.85	104.099	4.0557					28.85	121.245	4.18746					28.85	132.942	10.5262
																																28.875	104.005	4.05272					28.875	121.251	4.20701					28.875	133.105	10.5346
																																28.9	103.911	4.05029					28.9	121.19	4.22909					28.9	133.176	10.5611
																																28.925	103.917	4.07278					28.925	121.09	4.24785					28.925	133.334	10.5841
																																28.95	103.895	4.09276					28.95	121.116	4.26472					28.95	133.576	10.5901
																																28.975	103.803	4.107					28.975	121.076	4.26983					28.975	133.676	10.6247
																																29	103.718	4.17638					29	120.979	4.28515					29	133.726	10.6474
																																29.025	103.625	4.22053					29.025	120.913	4.2935					29.025	133.792	10.6091
																																29.05	103.573	4.28232					29.05	120.893	4.30126					29.05	133.932	10.5849
																																29.075	103.522	4.32846					29.075	120.978	4.31287					29.075	134.005	10.594
																																29.1	103.498	4.37688					29.1	121.068	4.30424					29.1	133.795	10.5924
																																29.125	103.491	4.43427					29.125	120.899	4.26609					29.125	133.6	10.6232
																																29.15	103.405	4.50119					29.15	120.716	4.23609					29.15	133.663	10.596
																																29.175	103.305	4.56102					29.175	120.793	4.23072					29.175	133.748	10.5803
																																29.2	103.314	4.64201					29.2	120.903	4.22777					29.2	133.787	10.5838
																																29.225	103.352	4.71228					29.225	120.964	4.21721					29.225	133.821	10.5713
																																29.25	103.4	4.76455					29.25	121.032	4.19849					29.25	133.882	10.5309
																																29.275	103.464	4.80379					29.275	121.08	4.17027					29.275	133.916	10.5155
																																29.3	103.537	4.84742					29.3	121.044	4.13295					29.3	133.97	10.5166
																																29.325	103.572	4.89085					29.325	120.929	4.1095					29.325	134.058	10.5044
																																29.35	103.643	4.90885					29.35	120.94	4.07447					29.35	134.124	10.4874
																																29.375	103.682	4.91617					29.375	120.94	4.04262					29.375	134.147	10.4674
																																29.4	103.713	4.93808					29.4	120.946	4.01276					29.4	134.133	10.4574
																																29.425	103.744	4.95069					29.425	120.994	3.99157					29.425	134.408	10.3969
																																29.45	103.727	4.97148					29.45	121.055	3.97273					29.45	134.774	10.3351
																																29.475	103.731	4.97528					29.475	121.306	3.9883					29.475	134.747	10.3312
																																29.5	103.749	4.94889					29.5	121.37	3.99474					29.5	134.706	10.3491
																																29.525	103.734	4.92348					29.525	121.373	4.03209					29.525	134.755	10.3469
																																29.55	103.681	4.90814					29.55	121.349	4.08688					29.55	134.766	10.3315
																																29.575	103.594	4.85048					29.575	121.115	4.11553					29.575	134.666	10.2951
																																29.6	103.521	4.80145					29.6	121.06	4.17609					29.6	134.651	10.2754
																																29.625	103.455	4.76135					29.625	121.193	4.19077					29.625	134.598	10.2871
																																29.65	103.317	4.67735					29.65	121.284	4.19909					29.65	134.5	10.2983
																																29.675	103.212	4.60059					29.675	121.396	4.20734					29.675	134.388	10.2999
																																29.7	103.03	4.56137					29.7	121.51	4.22611					29.7	134.301	10.3407
																																29.725	102.818	4.49883					29.725	121.702	4.21513					29.725	134.094	10.3743
																																29.75	102.747	4.40391					29.75	122.75	4.36867					29.75	133.831	10.4039
																																29.775	102.811	4.32208					29.775	123.068	4.29832					29.775	133.429	10.4496
																																29.8	102.846	4.25595					29.8	123.263	4.24801					29.8	133.233	10.4727
																																29.825	102.83	4.19598					29.825	123.208	4.26413					29.825	132.924	10.5141
																																29.85	102.77	4.1144					29.85	123.272	4.25676					29.85	132.561	10.5706
																																29.875	102.707	4.01769					29.875	123.302	4.25708					29.875	132.322	10.6404
																																29.9	102.656	3.93882					29.9	123.326	4.26205					29.9	132.089	10.6988
																																29.925	102.648	3.82683					29.925	122.675	4.11898					29.925	131.863	10.7609
																																29.95	102.608	3.69966					29.95	122.927	4.14127					29.95	131.702	10.7932
																																29.975	102.633	3.59495					29.975	122.974	4.13618					29.975	131.565	10.807
																																30	102.674	3.51839					30	123.035	4.13935					30	131.55	10.8418
																																30.025	102.716	3.47971					30.025	123.032	4.13567					30.025	131.452	10.8712
																																30.05	102.692	3.42627					30.05	123.033	4.14503					30.05	131.445	10.9158
																																30.075	102.698	3.34956					30.075	123.048	4.15024					30.075	131.494	10.9029
																																30.1	102.715	3.28039					30.1	123.062	4.15735					30.1	131.557	10.9247
																																30.125	102.65	3.25288					30.125	123.064	4.15976					30.125	131.487	10.9543
																																30.15	102.589	3.22937					30.15	123.033	4.16223					30.15	131.431	10.9643
																																30.175	102.543	3.19117					30.175	122.945	4.16647					30.175	131.388	10.9808
																																30.2	102.515	3.1531					30.2	122.86	4.16458					30.2	131.337	10.9918
																																30.225	102.464	3.12988					30.225	122.809	4.15509					30.225	131.294	10.9921
																																30.25	102.417	3.1256					30.25	122.774	4.15009					30.25	131.198	10.9706
																																30.275	102.39	3.11865					30.275	122.746	4.14798					30.275	130.875	10.8609
																																30.3	102.322	3.12532					30.3	122.551	4.126					30.3	130.368	10.772
																																30.325	102.249	3.13698					30.325	122.449	4.12235					30.325	130.156	10.7625
																																30.35	102.203	3.1346					30.35	122.139	4.08904					30.35	130.103	10.7571
																																30.375	102.146	3.12199					30.375	122.052	4.07982					30.375	130.077	10.7475
																																30.4	102.096	3.118					30.4	121.933	4.09697					30.4	130.073	10.7092
																																30.425	102.037	3.136					30.425	122.84	4.28265					30.425	130.107	10.7088
																																30.45	101.937	3.15677					30.45	122.8	4.28553					30.45	130.147	10.714
																																30.475	101.776	3.15823					30.475	122.758	4.29806					30.475	130.256	10.7186
																																30.5	101.615	3.17481					30.5	122.692	4.30175					30.5	130.467	10.6866
																																30.525	101.451	3.20295					30.525	122.609	4.29103					30.525	130.507	10.6691
																																30.55	101.296	3.23345					30.55	122.494	4.29012					30.55	130.679	10.6508
																																30.575	101.161	3.25896					30.575	121.026	4.26407					30.575	130.913	10.5939
																																30.6	101.015	3.26249					30.6	121.052	4.24697					30.6	131.057	10.5784
																																30.625	100.827	3.26702					30.625	121.192	4.19596					30.625	131.23	10.5308
																																30.65	100.654	3.26548					30.65	121.229	4.17878					30.65	131.468	10.4694
																																30.675	100.428	3.25847					30.675	121.22	4.17875					30.675	131.453	10.5009
																																30.7	100.183	3.25342					30.7	121.244	4.17235					30.7	131.486	10.5083
																																30.725	100.034	3.23919					30.725	121.285	4.17474					30.725	131.504	10.5051
																																30.75	99.8638	3.22506					30.75	121.373	4.19071					30.75	131.454	10.517
																																30.775	99.6558	3.23298					30.775	121.413	4.22402					30.775	131.513	10.5081
																																30.8	99.4489	3.23781					30.8	121.427	4.23132					30.8	131.601	10.4452
																																30.825	99.3094	3.24079					30.825	121.415	4.23995					30.825	131.645	10.4
																																30.85	99.2276	3.24139					30.85	121.422	4.24928					30.85	131.443	10.4355
																																30.875	99.1621	3.24058					30.875	121.428	4.25424					30.875	131.301	10.4655
																																30.9	99.1055	3.25554					30.9	121.671	4.27342					30.9	131.88	10.2198
																																30.925	99.0335	3.25902					30.925	121.467	4.23087					30.925	131.497	10.2427
																																30.95	98.9953	3.28574					30.95	121.597	4.24524					30.95	131.975	10.0712
																																30.975	98.9729	3.32012					30.975	121.413	4.20707					30.975	131.644	10.0986
																																31	98.9018	3.3172					31	121.01	4.14837					31	131.374	10.092
																																31.025	98.8694	3.32031					31.025	120.984	4.12002					31.025	131.122	10.0721
																																31.05	98.7709	3.30994					31.05	120.956	4.09652					31.05	130.967	10.016
																																31.075	98.6999	3.28068					31.075	120.943	4.07931					31.075	130.743	9.99491
																																31.1	98.6665	3.25372					31.1	120.977	4.05244					31.1	130.543	9.93675
																																31.125	98.7311	3.22437					31.125	120.994	4.03539					31.125	130.354	9.8671
																																31.15	98.8603	3.19379					31.15	120.971	4.02581					31.15	129.812	9.7207
																																31.175	99.0236	3.16256					31.175	121.007	4.02952					31.175	129.325	9.59395
																																31.2	99.1405	3.13534					31.2	121.064	4.02148					31.2	129.176	9.5924
																																31.225	99.233	3.13857					31.225	121.1	4.017					31.225	128.91	9.58674
																																31.25	99.3621	3.15621					31.25	121.139	4.02186					31.25	128.573	9.59721
																																31.275	99.4691	3.17898					31.275	121.201	4.02141					31.275	128.523	9.62889
																																31.3	99.5627	3.21336					31.3	121.045	4.0318					31.3	128.287	9.65711
																																31.325	99.5346	3.27545					31.325	121.119	4.04068					31.325	128.279	9.67846
																																31.35	99.5424	3.33077					31.35	120.977	4.06361					31.35	128.124	9.70975
																																31.375	99.588	3.34261					31.375	121.472	4.05183					31.375	127.886	9.73862
																																31.4	99.5499	3.35107					31.4	121.542	4.04977					31.4	127.638	9.73136
																																31.425	99.4879	3.37984					31.425	121.126	4.05478					31.425	127.442	9.71977
																																31.45	99.4459	3.40179					31.45	121.084	4.04965					31.45	127.414	9.73817
																																31.475	99.4127	3.43053					31.475	121.041	4.04341					31.475	127.497	9.76928
																																31.5	99.3668	3.4413					31.5	121.014	4.03387					31.5	127.51	9.80067
																																31.525	99.3977	3.47306					31.525	120.884	4.02756					31.525	127.397	9.81675
																																31.55	99.4376	3.49513					31.55	120.769	4.01246					31.55	127.389	9.88406
																																31.575	99.4634	3.50631					31.575	120.667	3.99776					31.575	127.217	9.95662
																																31.6	99.4683	3.52259					31.6	120.612	3.97605					31.6	127.179	10.0071
																																31.625	99.5034	3.5527					31.625	120.504	3.95225					31.625	127.448	10.1812
																																31.65	99.5943	3.57771					31.65	120.426	3.93674					31.65	127.491	10.265
																																31.675	99.6822	3.57949					31.675	120.787	3.91884					31.675	127.418	10.346
																																31.7	99.7186	3.59779					31.7	121.139	3.93391					31.7	127.154	10.3714
																																31.725	99.804	3.63408					31.725	121.141	3.91573					31.725	126.513	10.3797
																																31.75	99.8995	3.66485					31.75	121.111	3.9163					31.75	126.35	10.403
																																31.775	100.025	3.68603					31.775	121.128	3.90155					31.775	126.348	10.4129
																																31.8	100.14	3.68336					31.8	121.34	3.9122					31.8	126.414	10.3544
																																31.825	100.277	3.65007					31.825	121.577	3.92682					31.825	126.396	10.3364
																																31.85	100.399	3.61864					31.85	121.585	3.8938					31.85	126.346	10.371
																																31.875	100.389	3.61869					31.875	121.536	3.87589					31.875	126.475	10.3682
																																31.9	100.387	3.60994					31.9	121.08	3.78766					31.9	126.685	10.3702
																																31.925	100.47	3.57036					31.925	120.979	3.77852					31.925	127.071	10.3326
																																31.95	100.581	3.52332					31.95	120.872	3.77849					31.95	127.372	10.2996
																																31.975	100.68	3.47533					31.975	120.749	3.78133					31.975	127.415	10.2946
																																32	100.751	3.40919					32	121.065	3.83832					32	127.405	10.3127
																																32.025	100.871	3.36342					32.025	121.035	3.85865					32.025	127.436	10.2989
																																32.05	101.01	3.32291					32.05	121.007	3.88454					32.05	127.529	10.3365
																																32.075	101.121	3.27088					32.075	121.001	3.9146					32.075	127.621	10.3482
																																32.1	101.181	3.20695					32.1	120.957	3.93324					32.1	127.724	10.3744
																																32.125	101.188	3.1387					32.125	120.958	3.94734					32.125	127.852	10.4128
																																32.15	101.191	3.05999					32.15	120.964	3.95761					32.15	127.826	10.4274
																																32.175	101.248	3.01382					32.175	120.952	3.96986					32.175	127.685	10.4262
																																32.2	101.318	2.95255					32.2	120.936	3.96932					32.2	127.733	10.431
																																32.225	101.395	2.88092					32.225	120.985	3.98032					32.225	127.578	10.4773
																																32.25	101.485	2.84783					32.25	121.015	3.9887					32.25	127.282	10.5294
																																32.275	101.582	2.82777					32.275	121.044	3.99123					32.275	127.111	10.5815
																																32.3	101.623	2.79119					32.3	121.088	3.99238					32.3	126.889	10.6493
																																32.325	101.652	2.7674					32.325	121.142	3.99803					32.325	126.966	10.7146
																																32.35	101.656	2.74659					32.35	121.188	3.98697					32.35	127.168	10.7062
																																32.375	101.596	2.7169					32.375	121.259	3.98506					32.375	127.281	10.68
																																32.4	101.516	2.69571					32.4	121.32	3.98504					32.4	127.277	10.7047
																																32.425	101.435	2.70004					32.425	121.426	3.98709					32.425	127.361	10.7603
																																32.45	101.386	2.69073					32.45	121.51	4.00445					32.45	127.406	10.7944
																																32.475	101.351	2.66822					32.475	121.566	4.00922					32.475	127.357	10.8353
																																32.5	101.305	2.64408					32.5	121.538	4.01678					32.5	127.297	10.8283
																																32.525	101.22	2.62782					32.525	121.563	4.02617					32.525	127.205	10.8176
																																32.55	101.19	2.59802					32.55	121.611	4.03241					32.55	127.356	10.7455
																																32.575	101.071	2.58311					32.575	121.67	4.03294					32.575	127.576	10.7102
																																32.6	100.893	2.57242					32.6	121.701	4.03457					32.6	127.669	10.6674
																																32.625	100.787	2.55238					32.625	121.666	4.0247					32.625	127.698	10.627
																																32.65	100.633	2.54043					32.65	121.66	4.01685					32.65	127.791	10.5601
																																32.675	100.466	2.5415					32.675	121.649	4.00856					32.675	127.793	10.5043
																																32.7	100.317	2.56496					32.7	121.695	3.99191					32.7	127.78	10.4059
																																32.725	100.184	2.60166					32.725	121.728	3.98178					32.725	127.683	10.2579
																																32.75	100.05	2.65084					32.75	121.742	3.97523					32.75	127.516	10.1258
																																32.775	99.9471	2.71296					32.775	121.73	3.97475					32.775	127.368	10.075
																																32.8	99.826	2.75276					32.8	121.773	3.96879					32.8	127.236	10.0459
																																32.825	99.6661	2.78209					32.825	121.807	3.97049					32.825	127.062	9.98296
																																32.85	99.5669	2.81906					32.85	121.818	3.98456					32.85	126.964	9.91419
																																32.875	99.4834	2.8571					32.875	121.833	3.99973					32.875	126.983	9.85859
																																32.9	99.3723	2.88098					32.9	121.799	4.00113					32.9	126.987	9.79713
																																32.925	99.2943	2.87662					32.925	121.661	4.02956					32.925	126.98	9.74848
																																32.95	99.2129	2.87151					32.95	121.561	4.04928					32.95	126.936	9.70925
																																32.975	99.2071	2.86344					32.975	121.559	4.04406					32.975	126.864	9.61038
																																33	99.2287	2.85478					33	121.574	4.04456					33	126.708	9.52933
																																33.025	99.2834	2.86257					33.025	121.592	4.04099					33.025	126.675	9.49538
																																33.05	99.2918	2.9083					33.05	121.557	4.02399					33.05	126.678	9.51486
																																33.075	99.3386	2.95319					33.075	121.611	3.98944					33.075	126.634	9.47888
																																33.1	99.3983	2.99024					33.1	121.703	3.98472					33.1	126.546	9.41737
																																33.125	99.4867	3.03478					33.125	121.781	3.99638					33.125	126.552	9.38878
																																33.15	99.4887	3.0809					33.15	121.8	4.01696					33.15	126.445	9.33444
																																33.175	99.535	3.12624					33.175	121.733	4.01549					33.175	126.337	9.28886
																																33.2	99.6499	3.18341					33.2	121.66	4.02387					33.2	126.156	9.25368
																																33.225	99.8149	3.22686					33.225	121.6	4.0452					33.225	125.655	9.14817
																																33.25	99.8092	3.2836					33.25	121.613	4.05426					33.25	125.846	9.13382
																																33.275	99.8139	3.34228					33.275	121.641	4.06474					33.275	126.031	9.13188
																																33.3	99.8572	3.40685					33.3	122.735	4.51199					33.3	126.05	9.1138
																																33.325	99.8352	3.46088					33.325	122.668	4.51287					33.325	126.151	9.09699
																																33.35	99.7718	3.49762					33.35	122.629	4.52244					33.35	126.508	9.17524
																																33.375	99.7507	3.52393					33.375	122.581	4.51774					33.375	126.729	9.23075
																																33.4	99.7324	3.55127					33.4	122.576	4.53152					33.4	126.908	9.2802
																																33.425	99.6883	3.58976					33.425	122.599	4.53779					33.425	127.012	9.30411
																																33.45	99.6536	3.62138					33.45	122.647	4.54645					33.45	127.027	9.37303
																																33.475	99.6406	3.63664					33.475	122.708	4.55197					33.475	127.004	9.42426
																																33.5	99.5692	3.65268					33.5	122.769	4.54966					33.5	126.741	9.46571
																																33.525	99.4221	3.66195					33.525	122.849	4.55679					33.525	126.447	9.49862
																																33.55	99.2833	3.68979					33.55	122.892	4.5491					33.55	126.39	9.50951
																																33.575	99.1455	3.72838					33.575	122.941	4.55413					33.575	126.351	9.52656
																																33.6	99.0347	3.75798					33.6	122.975	4.55075					33.6	126.341	9.54892
																																33.625	98.9656	3.7842					33.625	123.025	4.54531					33.625	126.342	9.56394
																																33.65	98.8675	3.82917					33.65	121.872	4.10422					33.65	126.317	9.58068
																																33.675	98.8294	3.85699					33.675	121.867	4.11208					33.675	126.297	9.61407
																																33.7	98.8446	3.91931					33.7	121.85	4.1254					33.7	126.324	9.62839
																																33.725	98.9443	3.98126					33.725	121.826	4.1434					33.725	126.364	9.64465
																																33.75	99.0508	4.00611					33.75	121.808	4.14463					33.75	126.321	9.64655
																																33.775	99.1316	4.01463					33.775	121.755	4.14478					33.775	126.228	9.64878
																																33.8	99.2289	4.02009					33.8	121.724	4.15101					33.8	126.061	9.64055
																																33.825	99.4971	4.08122					33.825	121.654	4.16112					33.825	125.91	9.65878
																																33.85	99.7552	4.11059					33.85	121.579	4.16433					33.85	125.79	9.69366
																																33.875	99.957	4.06158					33.875	121.551	4.16197					33.875	125.68	9.72573
																																33.9	100.087	3.94454					33.9	121.491	4.16858					33.9	125.595	9.74234
																																33.925	100.154	3.86863					33.925	121.445	4.18493					33.925	125.563	9.75908
																																33.95	100.256	3.81338					33.95	121.433	4.19005					33.95	125.533	9.8003
																																33.975	100.399	3.75406					33.975	121.455	4.19031					33.975	125.474	9.83461
																																34	100.537	3.68725					34	121.505	4.18469					34	125.359	9.85708
																																34.025	100.656	3.63086					34.025	121.428	4.20099					34.025	125.219	9.8853
																																34.05	100.757	3.56214					34.05	122.208	4.41594					34.05	125.136	9.89919
																																34.075	100.839	3.51567					34.075	122.196	4.40911					34.075	124.98	9.90597
																																34.1	100.847	3.45867					34.1	122.223	4.41651					34.1	124.785	9.91257
																																34.125	100.834	3.39705					34.125	122.262	4.43377					34.125	124.425	9.90816
																																34.15	100.803	3.35095					34.15	122.293	4.43817					34.15	123.987	9.88426
																																34.175	100.736	3.29013					34.175	122.308	4.43983					34.175	123.628	9.82608
																																34.2	100.675	3.24442					34.2	122.272	4.44574					34.2	123.318	9.79649
																																34.225	100.537	3.18111					34.225	122.301	4.45429					34.225	123.1	9.79378
																																34.25	100.398	3.17758					34.25	122.313	4.46802					34.25	122.978	9.77383
																																34.275	100.253	3.14902					34.275	122.355	4.47549					34.275	122.86	9.77019
																																34.3	100.148	3.12403					34.3	122.153	4.54329					34.3	122.47	9.71131
																																34.325	100.095	3.1085					34.325	120.956	4.45268					34.325	122.06	9.63711
																																34.35	100.045	3.10547					34.35	121.237	4.42195					34.35	121.915	9.60488
																																34.375	100.011	3.13665					34.375	121.2	4.44651					34.375	121.697	9.57488
																																34.4	99.9771	3.16156					34.4	121.179	4.45853					34.4	121.384	9.53658
																																34.425	99.9066	3.19456					34.425	121.035	4.48535					34.425	121.168	9.49632
																																34.45	99.7592	3.17725					34.45	121.077	4.50509					34.45	121.043	9.46593
																																34.475	99.6393	3.15726					34.475	121.11	4.5206					34.475	120.946	9.41624
																																34.5	99.4992	3.18103					34.5	121.135	4.52557					34.5	120.856	9.38758
																																34.525	99.385	3.19958					34.525	121.15	4.53447					34.525	120.889	9.37862
																																34.55	99.3084	3.21401					34.55	121.173	4.52832					34.55	120.871	9.36163
																																34.575	99.2048	3.23568					34.575	121.212	4.53038					34.575	120.919	9.35145
																																34.6	99.1439	3.21888					34.6	121.337	4.52233					34.6	120.989	9.34167
																																34.625	99.0571	3.19783					34.625	121.474	4.51111					34.625	121.05	9.35454
																																34.65	98.9433	3.21505					34.65	121.57	4.51103					34.65	121.152	9.37538
																																34.675	98.7972	3.23846					34.675	121.61	4.49496					34.675	121.19	9.40591
																																34.7	98.629	3.25544					34.7	121.664	4.47743					34.7	121.236	9.44209
																																34.725	98.5008	3.3056					34.725	121.686	4.45264					34.725	121.337	9.46594
																																34.75	98.3213	3.35957					34.75	121.661	4.43301					34.75	121.402	9.49194
																																34.775	98.0959	3.42642					34.775	121.551	4.4233					34.775	121.437	9.51757
																																34.8	97.9258	3.51043					34.8	121.572	4.39617					34.8	121.432	9.54625
																																34.825	97.6931	3.56226					34.825	121.518	4.37103					34.825	124.354	10.2111
																																34.85	97.465	3.6177					34.85	121.559	4.34992					34.85	124.352	10.2314
																																34.875	97.2739	3.65658					34.875	121.6	4.31623					34.875	124.353	10.2495
																																34.9	97.1299	3.70901					34.9	121.521	4.27907					34.9	124.326	10.2648
																																34.925	97.0255	3.72729					34.925	121.45	4.24552					34.925	124.269	10.2824
																																34.95	96.9062	3.69065					34.95	121.497	4.21738					34.95	120.566	9.91601
																																34.975	96.8373	3.65062					34.975	121.562	4.1918					34.975	120.599	9.92868
																																35	96.7806	3.63666					35	121.561	4.18052					35	121.281	9.71522
																																35.025	96.706	3.6073					35.025	121.658	4.14143					35.025	121.345	9.70409
																																35.05	96.6341	3.58807					35.05	121.673	4.11811					35.05	121.501	9.64177
																																35.075	96.5899	3.58218					35.075	121.73	4.09131					35.075	121.51	9.64524
																																35.1	96.543	3.59245					35.1	121.71	4.06701					35.1	121.54	9.66516
																																35.125	96.4717	3.61403					35.125	121.344	4.00934					35.125	121.417	9.70965
																																35.15	96.3907	3.60933					35.15	121.03	3.97384					35.15	121.328	9.69818
																																35.175	96.3567	3.64209					35.175	120.993	3.96864					35.175	121.543	9.64665
																																35.2	96.3007	3.65283					35.2	120.939	3.97576					35.2	121.605	9.6453
																																35.225	96.3094	3.65877					35.225	120.844	3.98022					35.225	121.65	9.62878
																																35.25	96.3505	3.65515					35.25	120.802	3.98891					35.25	121.747	9.61253
																																35.275	96.3654	3.67116					35.275	120.775	3.98706					35.275	122.034	9.58841
																																35.3	96.3666	3.69336					35.3	120.733	3.98528					35.3	122.33	9.58402
																																35.325	96.4119	3.70224					35.325	120.615	3.98687					35.325	122.587	9.59792
																																35.35	96.5432	3.71404					35.35	120.498	3.99301					35.35	122.771	9.63335
																																35.375	96.6355	3.71277					35.375	120.478	3.95755					35.375	123.044	9.6673
																																35.4	96.7	3.70172					35.4	120.476	3.91582					35.4	123.294	9.71676
																																35.425	96.7864	3.69281					35.425	120.441	3.89499					35.425	123.238	9.7437
																																35.45	96.8932	3.70756					35.45	120.384	3.88155					35.45	123.305	9.75015
																																35.475	97.0234	3.71544					35.475	120.33	3.87445					35.475	123.435	9.77782
																																35.5	97.22	3.70941					35.5	120.254	3.8743					35.5	123.36	9.79232
																																35.525	97.4225	3.71766					35.525	120.135	3.87985					35.525	123.299	9.80085
																																35.55	97.6198	3.72982					35.55	120.008	3.88566					35.55	123.311	9.80023
																																35.575	97.8856	3.70075					35.575	119.947	3.90068					35.575	123.208	9.79088
																																35.6	98.1068	3.67144					35.6	119.944	3.91371					35.6	123.096	9.76797
																																35.625	98.3382	3.64467					35.625	119.883	3.9217					35.625	123	9.73693
																																35.65	98.5547	3.62286					35.65	119.912	3.94681					35.65	122.812	9.68596
																																35.675	98.7659	3.60344					35.675	119.956	3.94813					35.675	122.582	9.64935
																																35.7	98.9099	3.55753					35.7	119.859	3.9593					35.7	122.314	9.60235
																																35.725	99.0196	3.48383					35.725	119.846	3.97617					35.725	121.119	9.47453
																																35.75	99.1628	3.42876					35.75	119.82	3.98711					35.75	119.911	9.44173
																																35.775	99.2776	3.39176					35.775	119.819	3.99536					35.775	119.696	9.36014
																																35.8	99.4493	3.34487					35.8	119.811	4.0046					35.8	119.396	9.26294
																																35.825	99.6978	3.2933					35.825	119.724	4.02754					35.825	119.981	9.15682
																																35.85	99.9061	3.26376					35.85	119.516	4.08789					35.85	120.661	9.16248
																																35.875	100.091	3.24211					35.875	119.631	4.2014					35.875	119.524	9.02094
																																35.9	100.236	3.19218					35.9	119.831	4.27208					35.9	118.308	8.94601
																																35.925	100.354	3.15479					35.925	119.812	4.28666					35.925	117.996	8.87975
																																35.95	100.465	3.12515					35.95	119.811	4.30142					35.95	117.808	8.87299
																																35.975	100.597	3.08766					35.975	119.766	4.29744					35.975	117.621	8.84585
																																36	100.673	3.06763					36	119.774	4.28917					36	117.209	8.79631
																																36.025	100.718	3.03382					36.025	119.737	4.29075					36.025	116.887	8.76671
																																36.05	100.76	3.00045					36.05	119.667	4.27882					36.05	116.677	8.74307
																																36.075	100.759	2.97225					36.075	119.651	4.27026					36.075	116.57	8.72124
																																36.1	100.762	2.93526					36.1	119.629	4.26105					36.1	116.43	8.68076
																																36.125	100.766	2.90798					36.125	119.633	4.25906					36.125	116.442	8.59728
																																36.15	100.815	2.886					36.15	119.46	4.30219					36.15	116.419	8.52842
																																36.175	100.774	2.8467					36.175	119.405	4.29339					36.175	116.434	8.50386
																																36.2	100.764	2.83997					36.2	119.471	4.30385					36.2	116.549	8.47071
																																36.225	100.813	2.85233					36.225	119.564	4.31768					36.225	116.74	8.42245
																																36.25	100.842	2.85694					36.25	119.652	4.32174					36.25	116.835	8.41618
																																36.275	100.796	2.86746					36.275	119.691	4.34143					36.275	117.76	8.49032
																																36.3	100.851	2.92113					36.3	119.756	4.36677					36.3	117.843	8.49616
																																36.325	100.921	2.97369					36.325	119.813	4.37487					36.325	117.816	8.49704
																																36.35	100.92	2.99754					36.35	119.916	4.38627					36.35	117.815	8.49239
																																36.375	100.953	3.01576					36.375	119.978	4.40109					36.375	117.832	8.4898
																																36.4	101.024	3.06209					36.4	120.031	4.40462					36.4	117.858	8.47845
																																36.425	101.1	3.09785					36.425	120.12	4.39287					36.425	117.925	8.5076
																																36.45	101.043	3.09306					36.45	120.174	4.3841					36.45	116.896	8.46309
																																36.475	100.969	3.09093					36.475	120.193	4.38757					36.475	116.878	8.46992
																																36.5	100.938	3.08009					36.5	120.254	4.39522					36.5	116.874	8.49554
																																36.525	100.904	3.06379					36.525	120.324	4.42103					36.525	116.876	8.50503
																																36.55	100.837	3.05468					36.55	120.29	4.43571					36.55	116.952	8.52562
																																36.575	100.771	3.05171					36.575	120.27	4.43044					36.575	117.124	8.57117
																																36.6	100.679	3.03752					36.6	120.255	4.43011					36.6	117.341	8.61952
																																36.625	100.605	3.01432					36.625	120.214	4.43673					36.625	117.493	8.65229
																																36.65	100.549	2.99818					36.65	120.137	4.42949					36.65	117.669	8.68078
																																36.675	100.47	2.96746					36.675	120.086	4.41852					36.675	117.774	8.71457
																																36.7	100.29	2.9171					36.7	120.079	4.42299					36.7	117.921	8.72099
																																36.725	100.169	2.88707					36.725	120.083	4.42616					36.725	118.096	8.73862
																																36.75	100.079	2.8546					36.75	120.11	4.43747					36.75	118.29	8.7558
																																36.775	99.9268	2.80295					36.775	120.098	4.44662					36.775	118.338	8.75707
																																36.8	99.7707	2.75424					36.8	120.079	4.43712					36.8	118.452	8.78644
																																36.825	99.6293	2.69084					36.825	120.047	4.43698					36.825	118.489	8.79896
																																36.85	99.4269	2.60363					36.85	120.083	4.43955					36.85	118.506	8.82121
																																36.875	99.2429	2.54655					36.875	119.966	4.38388					36.875	118.418	8.85387
																																36.9	99.0522	2.4905					36.9	119.757	4.32229					36.9	118.353	8.87159
																																36.925	98.8453	2.40687					36.925	119.748	4.32044					36.925	118.284	8.90908
																																36.95	98.6493	2.37436					36.95	119.768	4.32075					36.95	118.209	8.91893
																																36.975	98.465	2.37029					36.975	119.781	4.31368					36.975	117.998	8.91453
																																37	98.3017	2.37841					37	119.803	4.319					37	117.808	8.91829
																																37.025	98.1005	2.37689					37.025	119.804	4.32064					37.025	117.683	8.94915
																																37.05	97.929	2.36002					37.05	119.784	4.31922					37.05	117.693	8.95906
																																37.075	97.7634	2.34988					37.075	119.954	4.37799					37.075	117.63	8.96827
																																37.1	97.7355	2.38957					37.1	120.173	4.43487					37.1	117.614	8.99423
																																37.125	97.6368	2.40749					37.125	120.202	4.44642					37.125	117.584	8.97077
																																37.15	97.5828	2.45727					37.15	120.245	4.45865					37.15	117.476	8.99714
																																37.175	97.54	2.51357					37.175	120.221	4.46878					37.175	117.403	9.03221
																																37.2	97.8195	2.65029					37.2	120.236	4.49011					37.2	117.414	9.04895
																																37.225	98.3294	2.90277					37.225	120.186	4.52477					37.225	117.369	9.05881
																																37.25	97.0911	2.54706					37.25	120.154	4.56905					37.25	117.302	9.04573
																																37.275	97.0787	2.57785					37.275	120.091	4.61223					37.275	118.366	9.02539
																																37.3	97.0601	2.60769					37.3	120.009	4.63666					37.3	119.389	9.17321
																																37.325	97.0031	2.62177					37.325	119.943	4.6529					37.325	118.4	9.04699
																																37.35	96.9579	2.62135					37.35	119.912	4.67059					37.35	118.325	8.9811
																																37.375	96.8362	2.57653					37.375	119.892	4.69883					37.375	118.244	8.92356
																																37.4	96.7407	2.53988					37.4	119.705	4.72548					37.4	117.185	8.87159
																																37.425	96.6731	2.54027					37.425	119.61	4.73573					37.425	117.131	8.83053
																																37.45	96.6659	2.54726					37.45	119.786	4.69121					37.45	116.997	8.78713
																																37.475	96.7465	2.57926					37.475	119.912	4.66739					37.475	116.988	8.73049
																																37.5	96.8381	2.59314					37.5	120.018	4.65622					37.5	116.83	8.64526
																																37.525	97.8342	2.9806					37.525	120.061	4.68109					37.525	116.66	8.55391
																																37.55	97.098	2.70608					37.55	120.065	4.71518					37.55	116.687	8.48413
																																37.575	97.2589	2.78062					37.575	120.126	4.7211					37.575	116.675	8.42903
																																37.6	97.26	2.809					37.6	120.159	4.72322					37.6	116.76	8.37127
																																37.625	97.3078	2.84401					37.625	119.98	4.69275					37.625	116.948	8.33072
																																37.65	97.3222	2.86612					37.65	119.733	4.66318					37.65	117.162	8.30737
																																37.675	97.3634	2.90505					37.675	119.714	4.65867					37.675	117.24	8.29982
																																37.7	97.3512	2.9276					37.7	119.74	4.67914					37.7	117.359	8.27552
																																37.725	97.3356	2.93866					37.725	119.785	4.71315					37.725	117.506	8.23505
																																37.75	97.3081	2.95433					37.75	119.824	4.74975					37.75	117.763	8.21238
																																37.775	97.2762	2.96714					37.775	119.851	4.77395					37.775	117.462	8.21409
																																37.8	97.1868	2.95677					37.8	119.851	4.78745					37.8	117.153	8.23795
																																37.825	97.0721	2.93967					37.825	119.91	4.80859					37.825	117.242	8.22744
																																37.85	96.9571	2.91672					37.85	119.955	4.82933					37.85	117.308	8.23655
																																37.875	96.9011	2.89963					37.875	119.961	4.84855					37.875	117.312	8.23557
																																37.9	96.8269	2.88831					37.9	119.964	4.85996					37.9	117.37	8.2625
																																37.925	96.7805	2.8786					37.925	119.916	4.87533					37.925	117.391	8.26577
																																37.95	96.6798	2.8405					37.95	119.924	4.89662					37.95	117.311	8.27228
																																37.975	96.5249	2.82786					37.975	119.675	4.89591					37.975	117.269	8.28953
																																38	96.4529	2.85203					38	119.605	4.91152					38	117.252	8.29984
																																38.025	96.3768	2.8544					38.025	119.553	4.92873					38.025	117.25	8.30991
																																38.05	96.2961	2.86595					38.05	119.337	4.95043					38.05	117.306	8.34799
																																38.075	96.2466	2.89955					38.075	119.621	4.96011					38.075	117.333	8.37321
																																38.1	96.1739	2.93852					38.1	119.658	4.97357					38.1	117.358	8.42164
																																38.125	96.1068	2.9645					38.125	119.964	4.99848					38.125	117.384	8.46842
																																38.15	96.0238	2.9875					38.15	120.009	5.00995					38.15	117.408	8.52389
																																38.175	95.9384	3.00816					38.175	120.147	5.01899					38.175	117.408	8.56099
																																38.2	95.8335	2.98491					38.2	120.209	5.03022					38.2	117.439	8.58941
																																38.225	95.6976	2.95447					38.225	120.281	5.03015					38.225	117.963	8.56026
																																38.25	95.6353	2.92853					38.25	120.352	5.03766					38.25	118.482	8.54935
																																38.275	95.5557	2.87278					38.275	120.419	5.04309					38.275	118.452	8.56603
																																38.3	95.3662	2.77558					38.3	120.469	5.05149					38.3	118.381	8.56384
																																38.325	95.2712	2.69056					38.325	120.557	5.04932					38.325	118.228	8.53463
																																38.35	95.242	2.60189					38.35	120.664	5.04196					38.35	118.072	8.54037
																																38.375	95.1297	2.53316					38.375	120.747	5.04914					38.375	117.956	8.52904
																																38.4	95.1	2.50643					38.4	120.835	5.03801					38.4	117.741	8.52222
																																38.425	95.0568	2.46761					38.425	120.964	5.02254					38.425	117.622	8.51859
																																38.45	95.0427	2.43852					38.45	120.976	4.9794					38.45	117.464	8.52409
																																38.475	95.0146	2.4384					38.475	121.181	5.01627					38.475	117.297	8.51755
																																38.5	94.9589	2.43264					38.5	121.356	5.04185					38.5	117.213	8.50551
																																38.525	94.8822	2.436					38.525	121.414	5.05114					38.525	117.279	8.50081
																																38.55	94.8712	2.46249					38.55	121.421	5.14869					38.55	117.445	8.46868
																																38.575	94.8604	2.50652					38.575	121.252	5.23232					38.575	117.497	8.4444
																																38.6	94.9366	2.56967					38.6	121.224	5.28698					38.6	117.334	8.44137
																																38.625	95.0527	2.63914					38.625	121.246	5.30191					38.625	117.319	8.4459
																																38.65	95.1192	2.69839					38.65	121.35	5.33228					38.65	117.343	8.4308
																																38.675	95.1852	2.75846					38.675	121.424	5.35599					38.675	117.304	8.43197
																																38.7	95.2601	2.80603					38.7	121.452	5.37269					38.7	117.187	8.40038
																																38.725	95.3355	2.83458					38.725	121.417	5.38486					38.725	116.927	8.3654
																																38.75	95.438	2.8316					38.75	121.48	5.52192					38.75	116.776	8.36355
																																38.775	95.5567	2.83187					38.775	121.585	5.68407					38.775	116.612	8.32372
																																38.8	95.6588	2.82724					38.8	121.559	5.72797					38.8	116.493	8.29876
																																38.825	95.7332	2.83185					38.825	121.449	5.73252					38.825	116.428	8.25252
																																38.85	95.8254	2.84846					38.85	121.421	5.74527					38.85	116.278	8.19572
																																38.875	95.93	2.87194					38.875	121.397	5.75749					38.875	116.129	8.1673
																																38.9	96.0849	2.91332					38.9	121.357	5.76662					38.9	116.039	8.14784
																																38.925	96.2102	2.94477					38.925	121.371	5.76588					38.925	115.94	8.07845
																																38.95	96.3608	2.96348					38.95	121.387	5.76323					38.95	115.984	7.99564
																																38.975	96.5703	2.99361					38.975	121.635	5.78443					38.975	116.17	7.94254
																																39	96.7629	3.00483					39	121.674	5.77884					39	115.818	7.8614
																																39.025	96.9645	3.02916					39.025	121.547	5.74456					39.025	115.319	7.78193
																																39.05	97.1493	3.05438					39.05	121.659	5.74594					39.05	115.511	7.6833
																																39.075	97.337	3.07799					39.075	121.717	5.75971					39.075	114.952	7.56703
																																39.1	97.5857	3.07624					39.1	121.71	5.7607					39.1	115.942	7.57085
																																39.125	97.8106	3.0559					39.125	121.774	5.76722					39.125	117.287	7.81713
																																39.15	98.0072	3.0846					39.15	121.865	5.76743					39.15	116.375	7.89421
																																39.175	98.1435	3.09865					39.175	121.965	5.76006					39.175	116.454	7.85808
																																39.2	98.231	3.08479					39.2	122.027	5.75583					39.2	116.089	7.89872
																																39.225	98.2545	3.09995					39.225	122.041	5.7497					39.225	116.17	7.89604
																																39.25	98.2804	3.13901					39.25	122.03	5.7429					39.25	116.301	7.86578
																																39.275	98.3117	3.15801					39.275	121.939	5.73372					39.275	116.387	7.80539
																																39.3	98.3007	3.17821					39.3	121.869	5.71006					39.3	116.514	7.76367
																																39.325	98.3218	3.19526					39.325	121.825	5.69512					39.325	116.52	7.75371
																																39.35	98.3155	3.21964					39.35	121.668	5.68312					39.35	117.141	7.69296
																																39.375	98.324	3.23814					39.375	121.542	5.67201					39.375	116.831	7.72117
																																39.4	98.4162	3.24665					39.4	121.391	5.66047					39.4	117.229	7.66209
																																39.425	98.458	3.25704					39.425	121.292	5.65246					39.425	117.295	7.64764
																																39.45	98.5368	3.27842					39.45	121.225	5.65415					39.45	117.308	7.65468
																																39.475	98.6357	3.31351					39.475	121.115	5.65572					39.475	117.408	7.66854
																																39.5	98.6806	3.32657					39.5	121.039	5.65587					39.5	117.142	7.67464
																																39.525	98.7839	3.34506					39.525	120.985	5.65909					39.525	116.495	7.70944
																																39.55	98.9443	3.37498					39.55	120.876	5.66236					39.55	116.435	7.70523
																																39.575	98.985	3.39266					39.575	120.744	5.67391					39.575	116.463	7.6971
																																39.6	99.0099	3.41096					39.6	120.647	5.70738					39.6	116.541	7.69121
																																39.625	99.0586	3.42249					39.625	120.591	5.72682					39.625	116.652	7.68061
																																39.65	99.0252	3.43466					39.65	120.598	5.74165					39.65	116.685	7.64978
																																39.675	99.1544	3.45225					39.675	120.599	5.75296					39.675	116.72	7.61792
																																39.7	99.2677	3.4642					39.7	120.661	5.7629					39.7	116.946	7.41376
																																39.725	99.426	3.48602					39.725	120.653	5.78201					39.725	116.213	7.17673
																																39.75	99.5247	3.51099					39.75	120.672	5.80477					39.75	116.705	7.05919
																																39.775	99.7006	3.52038					39.775	120.756	5.82344					39.775	117.31	7.07995
																																39.8	99.9562	3.58832					39.8	120.845	5.83437					39.8	117.217	7.13792
																																39.825	100.158	3.64468					39.825	120.911	5.84418					39.825	117.815	7.17614
																																39.85	100.326	3.66719					39.85	120.959	5.8611					39.85	117.999	7.17809
																																39.875	100.476	3.69368					39.875	120.983	5.87198					39.875	118.396	7.30651
																																39.9	100.647	3.69697					39.9	120.968	5.8817					39.9	118.629	7.39067
																																39.925	100.823	3.71155					39.925	120.907	5.90716					39.925	119.291	7.44003
																																39.95	100.961	3.71445					39.95	120.817	5.95074					39.95	119.926	7.50023
																																39.975	101.017	3.67619					39.975	120.854	5.96309					39.975	120.005	7.50865
																																40	101.041	3.64693					40	120.847	5.96479					40	119.909	7.53462
																																40.025	101.207	3.67285					40.025	120.917	5.95736					40.025	119.915	7.58463
																																40.05	101.452	3.70204					40.05	121.14	5.9793					40.05	119.989	7.61126
																																40.075	101.686	3.72696					40.075	121.147	5.97795					40.075	119.93	7.61027
																																40.1	101.883	3.72384					40.1	121.166	5.97204					40.1	119.919	7.61978
																																40.125	101.993	3.70563					40.125	121.343	6.00107					40.125	119.921	7.62188
																																40.15	102.052	3.69551					40.15	121.312	5.99939					40.15	120.046	7.58829
																																40.175	102.057	3.68618					40.175	121.333	5.98031					40.175	120.175	7.57398
																																40.2	102.079	3.67572					40.2	121.345	5.95117					40.2	120.27	7.54386
																																40.225	102.103	3.67804					40.225	121.256	5.92129					40.225	120.277	7.51387
																																40.25	102.05	3.68211					40.25	121.005	5.85285					40.25	120.302	7.48824
																																40.275	101.953	3.72549					40.275	120.966	5.82611					40.275	120.349	7.46867
																																40.3	101.885	3.77765					40.3	120.94	5.81365					40.3	120.034	7.39667
																																40.325	101.959	3.84689					40.325	120.944	5.79972					40.325	119.758	7.34098
																																40.35	101.87	3.86223					40.35	121.002	5.77988					40.35	119.864	7.30145
																																40.375	101.867	3.90161					40.375	120.839	5.71697					40.375	119.905	7.27836
																																40.4	101.899	3.94234					40.4	120.927	5.67338					40.4	119.839	7.26274
																																40.425	101.897	3.91953					40.425	121.056	5.64583					40.425	119.885	7.22189
																																40.45	101.997	3.92951					40.45	121.45	5.66909					40.45	119.931	7.13669
																																40.475	102.13	3.97568					40.475	121.793	5.69441					40.475	119.948	7.05614
																																40.5	102.197	3.99567					40.5	122.041	5.68161					40.5	119.646	7.0156
																																40.525	102.278	4.01402					40.525	122.25	5.65695					40.525	119.435	7.00879
																																40.55	102.29	4.00138					40.55	122.543	5.64674					40.55	119.381	6.97829
																																40.575	102.365	4.03676					40.575	122.935	5.61305					40.575	119.278	6.93895
																																40.6	102.522	4.10644					40.6	123.371	5.57739					40.6	119.738	6.83034
																																40.625	102.472	4.09301					40.625	123.802	5.55031					40.625	120.164	6.7056
																																40.65	102.456	4.12331					40.65	124.186	5.52362					40.65	120.18	6.62774
																																40.675	102.47	4.15812					40.675	124.572	5.5161					40.675	120.056	6.56647
																																40.7	102.466	4.1795					40.7	124.987	5.5109					40.7	119.654	6.44558
																																40.725	102.427	4.19961					40.725	125.395	5.50232					40.725	119.584	6.28796
																																40.75	102.309	4.20957					40.75	125.781	5.49924					40.75	119.443	6.18023
																																40.775	102.273	4.22325					40.775	126.171	5.49654					40.775	119.321	6.07185
																																40.8	102.292	4.22028					40.8	126.55	5.50234					40.8	118.837	6.00384
																																40.825	102.288	4.21342					40.825	126.912	5.51651					40.825	118.579	5.85283
																																40.85	102.294	4.21383					40.85	127.245	5.5122					40.85	118.295	5.71267
																																40.875	102.304	4.22404					40.875	127.649	5.51297					40.875	118.075	5.66881
																																40.9	102.332	4.20743					40.9	128.056	5.51044					40.9	117.455	5.68859
																																40.925	102.405	4.19611					40.925	128.379	5.50162					40.925	117.092	5.66477
																																40.95	102.503	4.21407					40.95	128.725	5.49699					40.95	116.839	5.57849
																																40.975	102.597	4.24665					40.975	129.191	5.50272					40.975	116.465	5.50116
																																41	102.623	4.26772					41	129.567	5.49373					41	116.374	5.47301
																																41.025	102.691	4.32957					41.025	129.827	5.49088					41.025	116.084	5.4833
																																41.05	102.731	4.4145					41.05	129.918	5.52723					41.05	116.066	5.45624
																																41.075	102.865	4.52152					41.075	129.842	5.58383					41.075	115.199	5.16918
																																41.1	103.021	4.64487					41.1	129.931	5.59472					41.1	114.163	5.07403
																																41.125	103.033	4.72186					41.125	129.964	5.61781					41.125	113.979	5.11886
																																41.15	103.107	4.80036					41.15	130.044	5.63972					41.15	113.647	5.19979
																																41.175	103.146	4.87142					41.175	130.144	5.67243					41.175	113.176	5.30471
																																41.2	103.234	4.96844					41.2	130.218	5.70676					41.2	112.884	5.38763
																																41.225	103.39	5.09085					41.225	130.34	5.68537					41.225	112.709	5.43927
																																41.25	103.47	5.20638					41.25	130.441	5.67285					41.25	112.456	5.46609
																																41.275	103.489	5.28163					41.275	130.438	5.67					41.275	112.179	5.4402
																																41.3	103.547	5.34399					41.3	130.473	5.66329					41.3	111.861	5.37019
																																41.325	103.642	5.39026					41.325	130.53	5.66661					41.325	111.569	5.30535
																																41.35	103.702	5.42494					41.35	130.53	5.66926					41.35	111.434	5.28266
																																41.375	103.694	5.43133					41.375	130.518	5.65337					41.375	111.385	5.26619
																																41.4	103.638	5.42458					41.4	130.539	5.63845					41.4	111.258	5.22198
																																41.425	103.73	5.47115					41.425	130.546	5.62566					41.425	111.244	5.16543
																																41.45	103.817	5.47655					41.45	130.574	5.61424					41.45	111.488	5.14178
																																41.475	103.809	5.45247					41.475	130.652	5.62087					41.475	111.63	5.15418
																																41.5	103.86	5.42709					41.5	130.707	5.62502					41.5	111.74	5.17381
																																41.525	103.916	5.4403					41.525	130.746	5.63695					41.525	111.886	5.21844
																																41.55	103.926	5.44534					41.55	130.828	5.66177					41.55	111.962	5.25586
																																41.575	103.897	5.43499					41.575	130.937	5.69914					41.575	112.041	5.27856
																																41.6	103.773	5.40484					41.6	130.811	5.69852					41.6	112.122	5.29365
																																41.625	103.754	5.43634					41.625	130.848	5.72936					41.625	112.201	5.29014
																																41.65	103.777	5.48311					41.65	130.679	5.71619					41.65	112.41	5.29346
																																41.675	103.606	5.47241					41.675	130.776	5.72048					41.675	112.612	5.27496
																																41.7	103.491	5.49308					41.7	130.727	5.73435					41.7	112.649	5.27097
																																41.725	103.495	5.52832					41.725	130.683	5.71362					41.725	112.818	5.27563
																																41.75	103.504	5.59471					41.75	130.757	5.75376					41.75	112.891	5.26659
																																41.775	103.422	5.58659					41.775	130.929	5.79713					41.775	112.959	5.2357
																																41.8	103.419	5.59166					41.8	130.933	5.80549					41.8	113.009	5.22226
																																41.825	103.358	5.56258					41.825	130.881	5.8161					41.825	113.084	5.21703
																																41.85	103.371	5.56508					41.85	130.716	5.81611					41.85	113.061	5.2271
																																41.875	103.391	5.56519					41.875	130.523	5.81019					41.875	113.051	5.20179
																																41.9	103.188	5.50963					41.9	130.433	5.82085					41.9	113.27	5.18705
																																41.925	103.047	5.47067					41.925	130.348	5.83569					41.925	113.597	5.31519
																																41.95	103.192	5.50709					41.95	130.199	5.83243					41.95	113.796	5.45589
																																41.975	103.353	5.52936					41.975	130.014	5.82523					41.975	113.901	5.48775
																																42	103.45	5.48736					42	129.832	5.80979					42	114.021	5.51843
																																42.025	103.642	5.50766					42.025	129.793	5.81421					42.025	113.993	5.52279
																																42.05	103.822	5.51326					42.05	129.786	5.82203					42.05	113.998	5.50119
																																42.075	104.009	5.50253					42.075	129.717	5.81165					42.075	113.969	5.48343
																																42.1	104.118	5.4958					42.1	129.628	5.80323					42.1	113.924	5.4819
																																42.125	104.23	5.4832					42.125	129.514	5.79045					42.125	113.956	5.4769
																																42.15	104.265	5.48216					42.15	129.197	5.72092					42.15	114.06	5.48476
																																42.175	104.307	5.52218					42.175	128.938	5.65892					42.175	114.149	5.49751
																																42.2	104.351	5.5309					42.2	128.857	5.63949					42.2	114.193	5.47759
																																42.225	104.357	5.52665					42.225	128.793	5.6279					42.225	114.223	5.41499
																																42.25	104.361	5.57524					42.25	128.918	5.66735					42.25	114.21	5.36637
																																42.275	104.346	5.6137					42.275	128.911	5.67354					42.275	114.144	5.31227
																																42.3	104.367	5.60557					42.3	128.94	5.67795					42.3	114.227	5.28067
																																42.325	104.309	5.59357					42.325	128.93	5.68511					42.325	114.239	5.22497
																																42.35	104.247	5.54008					42.35	128.894	5.68464					42.35	114.132	5.18285
																																42.375	104.167	5.49292					42.375	128.863	5.69506					42.375	114.068	5.14752
																																42.4	104.09	5.46129					42.4	128.846	5.71013					42.4	113.983	5.11418
																																42.425	103.985	5.4071					42.425	128.928	5.76821					42.425	113.794	5.05764
																																42.45	104.013	5.37425					42.45	128.621	5.73549					42.45	113.658	5.01622
																																42.475	104.131	5.35648					42.475	128.359	5.70609					42.475	113.424	5.00111
																																42.5	104.163	5.32855					42.5	128.275	5.70803					42.5	113.108	4.96894
																																42.525	104.083	5.28424					42.525	128.188	5.71928					42.525	112.781	4.94063
																																42.55	104.035	5.17897					42.55	128.089	5.7221					42.55	112.55	4.934
																																42.575	104.036	5.08573					42.575	127.945	5.7016					42.575	112.415	4.94061
																																42.6	103.989	5.04138					42.6	127.784	5.68385					42.6	112.158	4.94091
																																42.625	103.942	4.98431					42.625	127.633	5.65745					42.625	111.977	4.95269
																																42.65	103.954	4.96476					42.65	127.654	5.63889					42.65	111.729	4.95964
																																42.675	103.937	4.95918					42.675	127.532	5.58007					42.675	111.457	4.95743
																																42.7	103.95	4.93902					42.7	126.969	5.43929					42.7	111.13	4.90409
																																42.725	103.979	4.94398					42.725	126.416	5.33338					42.725	110.78	4.85518
																																42.75	103.931	4.93731					42.75	126.104	5.28035					42.75	110.484	4.86193
																																42.775	103.87	4.9391					42.775	125.782	5.23955					42.775	110.348	4.88524
																																42.8	103.802	4.92961					42.8	125.563	5.2033					42.8	110.022	4.89731
																																42.825	103.737	4.94681					42.825	125.222	5.17504					42.825	109.752	4.94416
																																42.85	103.638	4.96465					42.85	125.017	5.12377					42.85	109.529	4.97783
																																42.875	103.53	5.00627					42.875	124.531	5.08054					42.875	109.329	5.01076
																																42.9	103.452	5.05902					42.9	124.038	5.07624					42.9	109.221	5.02833
																																42.925	103.33	5.05635					42.925	124.312	5.15623					42.925	109.053	5.02906
																																42.95	103.223	5.08695					42.95	124.846	5.2199					42.95	108.819	5.03356
																																42.975	103.086	5.08168					42.975	124.952	5.23316					42.975	108.572	5.04233
																																43	102.979	5.05626					43	125.078	5.23715					43	108.455	5.05442
																																43.025	102.869	5.06493					43.025	125.307	5.25366					43.025	108.335	5.0616
																																43.05	102.776	5.11261					43.05	125.188	5.22169					43.05	108.252	5.07043
																																43.075	102.737	5.19125					43.075	125.059	5.17485					43.075	108.127	5.06642
																																43.1	102.693	5.24734					43.1	125.132	5.15728					43.1	107.904	5.05977
																																43.125	102.667	5.28854					43.125	125.069	5.1222					43.125	107.946	5.0307
																																43.15	102.602	5.34962					43.15	125.04	5.08406					43.15	108.142	5.01576
																																43.175	102.543	5.38596					43.175	124.959	5.06094					43.175	108.012	5.03714
																																43.2	102.568	5.43772					43.2	124.843	5.05315					43.2	107.878	5.07779
																																43.225	102.509	5.4161					43.225	124.641	5.02137					43.225	107.658	5.12467
																																43.25	102.325	5.38622					43.25	124.518	5.00927					43.25	107.48	5.15027
																																43.275	102.229	5.40867					43.275	124.438	5.00328					43.275	107.25	5.17
																																43.3	102.212	5.41703					43.3	124.378	4.98585					43.3	106.968	5.19676
																																43.325	102.172	5.42007					43.325	124.315	4.95183					43.325	106.681	5.19831
																																43.35	102.085	5.39222					43.35	124.272	4.94106					43.35	106.454	5.19639
																																43.375	102.082	5.39454					43.375	124.253	4.92316					43.375	106.257	5.1988
																																43.4	102.161	5.43258					43.4	124.312	4.92375					43.4	106.062	5.19093
																																43.425	102.182	5.42899					43.425	124.394	4.93982					43.425	105.968	5.17453
																																43.45	102.142	5.39642					43.45	124.386	4.93159					43.45	105.86	5.16178
																																43.475	102.066	5.31738					43.475	124.432	4.94313					43.475	105.706	5.12433
																																43.5	102.006	5.19042					43.5	124.278	4.94004					43.5	105.574	5.08587
																																43.525	101.902	5.0215					43.525	124.096	4.90835					43.525	105.494	5.0549
																																43.55	101.721	4.83951					43.55	124.061	4.88356					43.55	105.438	5.0045
																																43.575	101.589	4.67731					43.575	124.029	4.88495					43.575	105.366	4.96427
																																43.6	101.544	4.55426					43.6	123.991	4.89033					43.6	105.298	4.93547
																																43.625	101.453	4.41276					43.625	123.926	4.89605					43.625	105.169	4.90398
																																43.65	101.391	4.29163					43.65	123.914	4.90308					43.65	105.021	4.87379
																																43.675	101.277	4.17103					43.675	123.849	4.89764					43.675	104.947	4.85931
																																43.7	101.139	4.03196					43.7	123.803	4.91533					43.7	104.824	4.86073
																																43.725	101.142	3.91153					43.725	123.734	4.92917					43.725	104.737	4.87002
																																43.75	101.132	3.79857					43.75	123.606	4.90443					43.75	104.55	4.89029
																																43.775	101.114	3.70057					43.775	123.497	4.88009					43.775	104.438	4.90894
																																43.8	101.084	3.57915					43.8	123.449	4.8863					43.8	103.865	4.99725
																																43.825	101.074	3.43035					43.825	123.257	4.9334					43.825	103.365	5.10303
																																43.85	101.086	3.34547					43.85	123.055	4.99576					43.85	103.261	5.12388
																																43.875	100.967	3.24919					43.875	123.082	5.03872					43.875	103.129	5.12036
																																43.9	100.887	3.18539					43.9	123.163	5.0576					43.9	102.961	5.12835
																																43.925	100.799	3.1325					43.925	123.119	5.05544					43.925	102.791	5.08975
																																43.95	100.7	3.08151					43.95	123.113	5.0462					43.95	102.708	5.02073
																																43.975	100.624	3.05715					43.975	123.103	5.0205					43.975	102.765	4.94587
																																44	100.529	3.03774					44	123.054	5.00999					44	102.81	4.89737
																																44.025	100.417	3.02703					44.025	123.05	4.98599					44.025	102.978	4.83808
																																44.05	100.239	3.02297					44.05	123.193	5.0557					44.05	102.965	4.81588
																																44.075	100.096	3.01643					44.075	123.069	5.05941					44.075	102.792	4.82428
																																44.1	99.9595	2.99377					44.1	123.019	5.03784					44.1	102.669	4.83924
																																44.125	99.8442	2.96132					44.125	122.926	5.02351					44.125	102.638	4.84409
																																44.15	99.6892	2.92751					44.15	122.859	5.02187					44.15	102.575	4.86085
																																44.175	99.5506	2.9059					44.175	122.715	4.99821					44.175	102.459	4.88101
																																44.2	99.4232	2.89614					44.2	122.626	4.97843					44.2	102.47	4.88234
																																44.225	99.3371	2.9049					44.225	122.626	4.97289					44.225	102.403	4.8891
																																44.25	99.2665	2.92688					44.25	122.597	4.96017					44.25	102.344	4.91417
																																44.275	99.1438	2.9506					44.275	122.504	4.95141					44.275	102.286	4.9488
																																44.3	98.9688	2.99211					44.3	122.405	4.94165					44.3	102.267	4.98907
																																44.325	98.785	3.01136					44.325	122.385	4.93632					44.325	102.29	5.02452
																																44.35	98.6592	3.01254					44.35	122.325	4.92409					44.35	102.295	5.04383
																																44.375	98.5037	3.01335					44.375	122.312	4.89541					44.375	102.322	5.0728
																																44.4	98.3296	3.02479					44.4	122.31	4.86443					44.4	102.425	5.1021
																																44.425	98.1459	3.0479					44.425	122.28	4.84914					44.425	102.617	5.13567
																																44.45	97.9814	3.08042					44.45	122.182	4.84332					44.45	102.911	5.17512
																																44.475	97.8273	3.1242					44.475	122.095	4.85546					44.475	103.119	5.21579
																																44.5	97.5971	3.135					44.5	121.992	4.87008					44.5	103.268	5.2881
																																44.525	97.4392	3.13678					44.525	121.852	4.88635					44.525	103.444	5.35825
																																44.55	97.2674	3.13128					44.55	121.756	4.89393					44.55	103.603	5.40272
																																44.575	97.0356	3.08927					44.575	121.16	4.79136					44.575	103.643	5.44391
																																44.6	96.8614	3.08183					44.6	121.042	4.79445					44.6	103.72	5.54572
																																44.625	96.7256	3.08993					44.625	120.981	4.80919					44.625	103.827	5.61629
																																44.65	96.6465	3.12717					44.65	120.865	4.82492					44.65	103.929	5.64201
																																44.675	96.5439	3.16399					44.675	121.277	4.94447					44.675	104.016	5.65066
																																44.7	96.4547	3.21378					44.7	121.246	4.95592					44.7	104.209	5.63452
																																44.725	96.3775	3.25097					44.725	121.265	4.96177					44.725	104.375	5.60398
																																44.75	96.3142	3.29757					44.75	121.248	4.96932					44.75	104.575	5.59599
																																44.775	96.2422	3.32801					44.775	121.18	4.97074					44.775	104.755	5.6149
																																44.8	96.186	3.31968					44.8	121.129	4.95551					44.8	105.027	5.65209
																																44.825	96.1596	3.32151					44.825	121.258	4.9375					44.825	105.278	5.65906
																																44.85	96.1033	3.32274					44.85	121.401	4.93404					44.85	105.493	5.61694
																																44.875	96.0437	3.30974					44.875	121.41	4.92009					44.875	105.633	5.56803
																																44.9	95.9586	3.27849					44.9	121.391	4.90085					44.9	105.696	5.56233
																																44.925	95.9357	3.25441					44.925	121.386	4.88406					44.925	105.862	5.54999
																																44.95	95.8422	3.21877					44.95	121.395	4.86602					44.95	105.967	5.54752
																																44.975	95.779	3.19149					44.975	121.362	4.86368					44.975	106.124	5.5031
																																45	95.7426	3.1566					45	121.345	4.85687					45	106.246	5.47648
																																45.025	95.7461	3.13857					45.025	121.3	4.83892					45.025	106.354	5.47205
																																45.05	95.7041	3.11896					45.05	121.223	4.82559					45.05	106.356	5.45562
																																45.075	95.6898	3.10557					45.075	121.16	4.8243					45.075	106.368	5.41232
																																45.1	95.6355	3.08355					45.1	121.135	4.80249					45.1	106.233	5.39318
																																45.125	95.6132	3.06978					45.125	120.547	4.64712					45.125	106.094	5.36813
																																45.15	95.6135	3.06816					45.15	121.036	4.79163					45.15	106.399	5.22519
																																45.175	95.6626	3.05005					45.175	121.093	4.79777					45.175	106.637	5.1181
																																45.2	95.7028	3.04942					45.2	120.541	4.66057					45.2	106.539	5.01986
																																45.225	95.7406	3.04269					45.225	120.448	4.65144					45.225	106.38	4.90895
																																45.25	95.7967	3.04646					45.25	120.409	4.64365					45.25	106.089	4.83336
																																45.275	95.7796	3.05094					45.275	120.31	4.62227					45.275	105.822	4.81551
																																45.3	95.7884	3.0616					45.3	120.271	4.6033					45.3	105.593	4.78192
																																45.325	95.8261	3.08031					45.325	120.22	4.59191					45.325	105.341	4.68252
																																45.35	95.8417	3.10545					45.35	120.18	4.56812					45.35	105.152	4.61653
																																45.375	95.802	3.09567					45.375	120.122	4.55961					45.375	105.08	4.55519
																																45.4	95.7482	3.07738					45.4	120.038	4.51571					45.4	104.994	4.47478
																																45.425	95.6289	3.0569					45.425	119.945	4.49043					45.425	104.898	4.39399
																																45.45	95.5471	3.04043					45.45	119.947	4.47533					45.45	104.881	4.32563
																																45.475	95.4781	2.99797					45.475	120.035	4.46079					45.475	104.831	4.22829
																																45.5	95.435	2.95815					45.5	120.151	4.45943					45.5	104.768	4.16212
																																45.525	95.3799	2.89358					45.525	120.233	4.45113					45.525	104.685	4.06623
																																45.55	95.2756	2.82748					45.55	120.296	4.43033					45.55	104.722	3.96697
																																45.575	95.2458	2.76914					45.575	120.416	4.41559					45.575	104.718	3.84919
																																45.6	95.2573	2.70874					45.6	120.523	4.43027					45.6	104.687	3.71217
																																45.625	95.3182	2.6482					45.625	120.56	4.43329					45.625	104.736	3.57719
																																45.65	95.3854	2.60077					45.65	120.585	4.42464					45.65	104.685	3.47902
																																45.675	95.4415	2.57944					45.675	120.641	4.41924					45.675	104.526	3.42507
																																45.7	95.4712	2.5467					45.7	120.687	4.40394					45.7	104.341	3.34635
																																45.725	95.4812	2.52825					45.725	120.735	4.39943					45.725	104.207	3.26772
																																45.75	95.5322	2.5065					45.75	120.805	4.38029					45.75	104.128	3.22465
																																45.775	95.6621	2.48014					45.775	120.758	4.37317					45.775	104.089	3.15046
																																45.8	95.7607	2.42151					45.8	120.725	4.38977					45.8	104.035	3.08155
																																45.825	95.8173	2.37801					45.825	120.722	4.40274					45.825	103.921	3.06677
																																45.85	95.8123	2.34223					45.85	120.719	4.38531					45.85	103.835	3.10604
																																45.875	95.8228	2.309					45.875	120.658	4.37525					45.875	103.755	3.15637
																																45.9	96.0207	2.26726					45.9	120.636	4.37758					45.9	103.626	3.19132
																																45.925	96.2319	2.23527					45.925	120.564	4.37528					45.925	103.521	3.22641
																																45.95	96.4229	2.22458					45.95	120.483	4.3788					45.95	103.47	3.32541
																																45.975	96.6559	2.24844					45.975	120.417	4.39158					45.975	103.422	3.42709
																																46	96.8861	2.28795					46	120.341	4.40102					46	103.365	3.45589
																																46.025	97.1062	2.31465					46.025	120.257	4.42639					46.025	103.339	3.49297
																																46.05	98.3322	3.06127					46.05	120.216	4.43772					46.05	103.243	3.54867
																																46.075	99.5948	3.91874					46.075	120.166	4.44236					46.075	103.094	3.62444
																																46.1	99.8025	3.92668					46.1	120.13	4.43329					46.1	103.044	3.68788
																																46.125	100.104	3.96068					46.125	120.139	4.41703					46.125	102.995	3.73623
																																46.15	100.353	3.96316					46.15	120.112	4.4112					46.15	102.958	3.80247
																																46.175	100.627	4.00076					46.175	120.062	4.41624					46.175	102.888	3.85141
																																46.2	101.011	4.04891					46.2	119.965	4.40471					46.2	102.752	3.89457
																																46.225	101.311	4.07663					46.225	119.888	4.38473					46.225	102.616	3.90646
																																46.25	101.558	4.10299					46.25	119.844	4.36535					46.25	102.491	3.91831
																																46.275	101.827	4.09703					46.275	119.795	4.34879					46.275	102.354	3.92046
																																46.3	102.04	4.11354					46.3	119.775	4.32057					46.3	102.172	3.91972
																																46.325	102.163	4.11717					46.325	119.793	4.29659					46.325	101.99	3.9139
																																46.35	102.198	4.07608					46.35	119.811	4.27319					46.35	101.899	3.89103
																																46.375	102.266	4.03289					46.375	119.724	4.24631					46.375	101.756	3.88283
																																46.4	102.394	4.00122					46.4	119.683	4.20308					46.4	101.646	3.87718
																																46.425	102.417	3.93284					46.425	119.628	4.15821					46.425	101.495	3.88128
																																46.45	102.397	3.87591					46.45	119.575	4.13335					46.45	101.327	3.8861
																																46.475	102.357	3.8777					46.475	119.597	4.10148					46.475	101.228	3.8689
																																46.5	102.345	3.86902					46.5	119.66	4.04826					46.5	101.185	3.84736
																																46.525	102.217	3.84147					46.525	119.723	4.01983					46.525	101.074	3.82455
																																46.55	100.904	2.88177					46.55	119.731	3.9816					46.55	100.98	3.8033
																																46.575	100.712	2.87632					46.575	119.662	3.95758					46.575	100.832	3.76754
																																46.6	101.575	3.82844					46.6	119.638	3.95404					46.6	100.692	3.73773
																																46.625	99.2437	1.99024					46.625	119.691	3.95542					46.625	100.674	3.72962
																																46.65	98.9542	2.00906					46.65	119.734	3.95345					46.65	100.63	3.71775
																																46.675	98.7547	2.00847					46.675	119.689	3.95559					46.675	100.581	3.69227
																																46.7	98.0964	2.02442					46.7	119.689	3.95836					46.7	100.493	3.68824
																																46.725	97.9665	2.00188					46.725	119.697	3.95248					46.725	100.409	3.68887
																																46.75	97.7655	1.99701					46.75	119.696	3.94672					46.75	100.363	3.66652
																																46.775	97.6007	2.02639					46.775	119.694	3.94792					46.775	100.38	3.62035
																																46.8	97.6208	2.04623					46.8	119.675	3.93035					46.8	100.447	3.55124
																																46.825	97.415	2.09234					46.825	119.621	3.9037					46.825	100.452	3.558
																																46.85	97.0302	2.13536					46.85	119.564	3.87188					46.85	100.455	3.55936
																																46.875	99.0918	3.83786					46.875	119.325	3.83011					46.875	100.467	3.54522
																																46.9	98.9915	3.83995					46.9	119.081	3.80192					46.9	100.444	3.5621
																																46.925	98.5038	3.91923					46.925	119.067	3.77404					46.925	100.409	3.59148
																																46.95	98.5084	3.89031					46.95	118.883	3.7262					46.95	100.354	3.60004
																																46.975	98.1772	3.92538					46.975	118.713	3.67744					46.975	100.371	3.59659
																																47	98.0296	3.95343					47	118.698	3.65031					47	100.413	3.5938
																																47.025	97.9897	3.94904					47.025	118.643	3.63318					47.025	100.444	3.59773
																																47.05	97.9465	3.96485					47.05	118.575	3.63239					47.05	100.41	3.61398
																																47.075	97.8734	3.97898					47.075	118.498	3.64296					47.075	100.378	3.63835
																																47.1	97.9913	3.94608					47.1	118.431	3.65863					47.1	100.4	3.64478
																																47.125	95.8263	2.25969					47.125	118.409	3.67353					47.125	100.436	3.66041
																																47.15	95.8808	2.27513					47.15	118.282	3.70893					47.15	100.478	3.66958
																																47.175	95.9597	2.33031					47.175	118.037	3.78047					47.175	100.575	3.64884
																																47.2	96.0155	2.40247					47.2	117.864	3.83708					47.2	100.663	3.619
																																47.225	96.1922	2.40717					47.225	117.814	3.8569					47.225	100.682	3.6031
																																47.25	96.4431	2.3946					47.25	117.777	3.8758					47.25	100.587	3.64818
																																47.275	96.3915	2.42256					47.275	117.839	3.89939					47.275	100.423	3.71688
																																47.3	96.3568	2.45491					47.3	117.821	3.90948					47.3	100.272	3.74273
																																47.325	96.3722	2.47957					47.325	117.747	3.90987					47.325	100.137	3.79385
																																47.35	96.6137	2.46799					47.35	117.647	3.94502					47.35	99.9679	3.81612
																																47.375	96.639	2.48308					47.375	117.532	3.97302					47.375	99.7859	3.78989
																																47.4	96.7534	2.4925					47.4	117.481	3.96671					47.4	99.7785	3.78239
																																47.425	99.0756	4.18364					47.425	117.435	3.95132					47.425	99.7325	3.77371
																																47.45	99.1254	4.16823					47.45	117.35	3.92217					47.45	99.6614	3.76842
																																47.475	99.047	4.19786					47.475	117.415	3.87886					47.475	99.6021	3.76434
																																47.5	99.0938	4.20231					47.5	117.378	3.85061					47.5	99.5717	3.7406
																																47.525	99.344	4.15417					47.525	117.303	3.81412					47.525	99.662	3.71186
																																47.55	99.655	4.07762					47.55	117.178	3.78918					47.55	99.6707	3.68149
																																47.575	99.6543	4.04021					47.575	117.197	3.75095					47.575	99.6833	3.61669
																																47.6	99.5885	4.01245					47.6	117.151	3.72763					47.6	99.6843	3.56462
																																47.625	99.2654	4.01832					47.625	117.202	3.70863					47.625	99.7829	3.4939
																																47.65	99.0404	4.03404					47.65	117.255	3.68909					47.65	99.7661	3.40681
																																47.675	99.1008	3.98484					47.675	117.422	3.66628					47.675	99.8286	3.33078
																																47.7	99.2635	3.93667					47.7	117.476	3.6599					47.7	99.8618	3.28797
																																47.725	99.3893	3.91966					47.725	117.529	3.66016					47.725	99.7432	3.24065
																																47.75	99.3573	3.90724					47.75	117.807	3.64019					47.75	99.8324	3.15933
																																47.775	99.3591	3.92014					47.775	117.983	3.63011					47.775	99.9039	3.14127
																																47.8	99.356	3.9249					47.8	118.045	3.64237					47.8	99.921	3.15457
																																47.825	99.4181	3.94148					47.825	118.1	3.66913					47.825	100.056	3.13121
																																47.85	99.48	3.94172					47.85	118.124	3.69003					47.85	100.171	3.10594
																																47.875	99.6245	3.97721					47.875	118.153	3.70947					47.875	100.188	3.13165
																																47.9	99.6928	4.01164					47.9	118.197	3.72866					47.9	100.124	3.19196
																																47.925	99.7658	4.04343					47.925	118.24	3.74841					47.925	100.117	3.21628
																																47.95	99.8635	4.04123					47.95	118.225	3.7533					47.95	100.047	3.24974
																																47.975	99.8988	4.01988					47.975	118.19	3.76022					47.975	100.025	3.29487
																																48	99.9429	4.00998					48	118.118	3.75661					48	100.06	3.35655
																																48.025	100.007	3.97956					48.025	117.988	3.75711					48.025	100.033	3.40728
																																48.05	100.02	3.90835					48.05	117.901	3.75241					48.05	100.007	3.46712
																																48.075	100.034	3.88311					48.075	117.85	3.74893					48.075	100.011	3.56372
																																48.1	100.074	3.85935					48.1	117.747	3.7321					48.1	100.048	3.62641
																																48.125	100.032	3.79825					48.125	117.672	3.71228					48.125	100.056	3.70832
																																48.15	99.9768	3.75131					48.15	117.634	3.70267					48.15	100.066	3.79263
																																48.175	100	3.713					48.175	117.5	3.70408					48.175	100.084	3.86967
																																48.2	100.043	3.6447					48.2	117.377	3.70659					48.2	100.077	3.95505
																																48.225	100.1	3.60341					48.225	117.354	3.70675					48.225	100.171	4.02739
																																48.25	100.134	3.55653					48.25	117.275	3.71106					48.25	100.184	4.15055
																																48.275	100.099	3.5362					48.275	117.182	3.72076					48.275	100.264	4.26038
																																48.3	98.8936	2.59955					48.3	117.079	3.73121					48.3	100.424	4.34744
																																48.325	98.7984	2.56068					48.325	117.022	3.7419					48.325	100.516	4.44416
																																48.35	97.5925	1.941					48.35	117.084	3.73656					48.35	100.606	4.51296
																																48.375	97.5393	1.93021					48.375	117.184	3.72526					48.375	100.695	4.54651
																																48.4	97.4587	1.91802					48.4	117.232	3.73444					48.4	100.796	4.58894
																																48.425	97.3849	1.92276					48.425	117.331	3.73262					48.425	100.914	4.6544
																																48.45	97.3767	1.9339					48.45	117.459	3.72932					48.45	101.007	4.6802
																																48.475	97.3662	1.94931					48.475	117.591	3.72974					48.475	101.034	4.66934
																																48.5	97.4241	1.98049					48.5	117.747	3.72494					48.5	101.115	4.64919
																																48.525	97.5135	2.02692					48.525	117.845	3.71734					48.525	101.318	4.61824
																																48.55	97.5311	2.06222					48.55	117.939	3.72503					48.55	101.471	4.58635
																																48.575	97.5637	2.09539					48.575	118.021	3.73614					48.575	101.516	4.53111
																																48.6	97.5994	2.12452					48.6	117.829	3.73136					48.6	101.592	4.43532
																																48.625	97.6785	2.17019					48.625	117.692	3.74227					48.625	101.697	4.39476
																																48.65	97.7056	2.18708					48.65	117.679	3.75989					48.65	101.772	4.34983
																																48.675	97.7266	2.20344					48.675	117.584	3.78786					48.675	101.849	4.32343
																																48.7	97.7885	2.21886					48.7	117.429	3.83885					48.7	101.876	4.28066
																																48.725	97.8436	2.24409					48.725	117.374	3.86976					48.725	101.849	4.18235
																																48.75	98.021	2.28191					48.75	117.449	3.88513					48.75	101.785	4.06001
																																48.775	99.1635	2.77601					48.775	117.775	3.87077					48.775	101.731	3.93921
																																48.8	100.279	3.49992					48.8	118.178	3.8718					48.8	101.728	3.85782
																																48.825	100.361	3.54045					48.825	118.288	3.89199					48.825	101.619	3.75451
																																48.85	100.407	3.57685					48.85	118.67	3.9282					48.85	101.485	3.65772
																																48.875	100.519	3.59964					48.875	118.951	3.96794					48.875	101.356	3.59
																																48.9	100.623	3.62844					48.9	119.077	4.0002					48.9	101.225	3.50294
																																48.925	100.776	3.66022					48.925	119.221	4.02619					48.925	101.084	3.4345
																																48.95	99.9529	3.06683					48.95	119.308	4.03532					48.95	100.989	3.38122
																																48.975	101.041	3.72519					48.975	119.393	4.0382					48.975	100.877	3.32718
																																49	99.3229	2.74362					49	119.466	4.04773					49	100.829	3.26301
																																49.025	99.5545	2.8126					49.025	119.523	4.0554					49.025	100.809	3.20915
																																49.05	99.7469	2.8403					49.05	119.624	4.05137					49.05	100.775	3.17373
																																49.075	99.9058	2.87308					49.075	119.643	4.0421					49.075	100.706	3.13545
																																49.1	100.087	2.9204					49.1	119.662	4.03064					49.1	100.72	3.09433
																																49.125	100.251	2.9436					49.125	119.6	4.01094					49.125	100.85	3.05655
																																49.15	100.38	2.92994					49.15	119.497	3.99534					49.15	100.994	3.05601
																																49.175	100.455	2.91251					49.175	119.438	3.9824					49.175	101.066	3.04692
																																49.2	100.438	2.88553					49.2	119.315	3.97216					49.2	101.115	3.05392
																																49.225	100.444	2.85738					49.225	119.212	3.96885					49.225	101.309	3.08733
																																49.25	100.415	2.82584					49.25	119.158	3.96543					49.25	101.402	3.15441
																																49.275	100.33	2.82033					49.275	119.078	3.95498					49.275	101.47	3.25485
																																49.3	100.236	2.81074					49.3	118.979	3.93966					49.3	101.761	3.33191
																																49.325	100.161	2.78506					49.325	118.924	3.92948					49.325	102.026	3.42464
																																49.35	102.023	3.86422					49.35	118.928	3.93085					49.35	102.259	3.49973
																																49.375	101.953	3.90488					49.375	118.908	3.93589					49.375	102.436	3.61913
																																49.4	101.829	3.92399					49.4	118.854	3.94111					49.4	102.607	3.72963
																																49.425	101.743	3.96229					49.425	118.819	3.93718					49.425	102.754	3.79135
																																49.45	101.617	3.98653					49.45	118.791	3.9584					49.45	102.857	3.87492
																																49.475	101.536	3.99479					49.475	118.844	3.98422					49.475	102.94	3.9694
																																49.5	101.571	4.0906					49.5	118.924	4.00616					49.5	103.044	4.05559
																																49.525	101.659	4.19127					49.525	118.907	4.01867					49.525	103.24	4.15792
																																49.55	101.703	4.2254					49.55	118.888	4.03759					49.55	103.369	4.30319
																																49.575	101.764	4.23988					49.575	118.845	4.06127					49.575	103.476	4.41756
																																49.6	101.822	4.24434					49.6	118.797	4.08497					49.6	103.589	4.49936
																																49.625	101.794	4.25722					49.625	118.766	4.10575					49.625	103.713	4.55328
																																49.65	101.836	4.3113					49.65	118.739	4.11388					49.65	103.882	4.60796
																																49.675	101.926	4.3983					49.675	118.696	4.12765					49.675	103.939	4.708
																																49.7	101.995	4.45101					49.7	118.691	4.14433					49.7	103.951	4.81818
																																49.725	102.024	4.48305					49.725	118.698	4.15638					49.725	104.061	4.88072
																																49.75	102.05	4.52428					49.75	118.657	4.14877					49.75	104.18	4.94597
																																49.775	102.021	4.56131					49.775	118.611	4.12873					49.775	104.196	5.01422
																																49.8	101.97	4.58077					49.8	118.587	4.11664					49.8	104.165	5.06173
																																49.825	101.97	4.62231					49.825	118.77	4.05898					49.825	104.139	5.116
																																49.85	101.906	4.66596					49.85	118.6	4.04675					49.85	104.068	5.14805
																																49.875	101.911	4.70332					49.875	118.433	4.04821					49.875	103.938	5.18036
																																49.9	101.869	4.70842					49.9	118.361	4.03676					49.9	103.801	5.20042
[truncated: 2,004 more rows]
[truncated: 31 more columns]

## Sheet: Figure 4
Fig 4c													Fig 4d											Fig 4e																						Fig 4f	30sec whisker stimulation
	Astrocyte soma Ca2+ change (%) N=7				Astrocyte endfoot Ca2+ change (%) N=7				Arteriole diameter change (%) N=7						Peak response to C21 application (% increase from 500 frames of baseline)						Astrocyte soma Ca2+			Left	5sec whisker stimulation								Right	5sec whisker stimulation							5sec whisker stimulation					Left	Arteriole diameter change (%) from 2sec pre-stim baseline (100% )
	Time (s)	mean	SEM		Time (s)	mean	SEM		Time (s)	mean	SEM										Paired t test				Arteriole diameter change (%) from 2sec pre-stim baseline (100% )								Peak arteriole dilation (% change from 2sec baseline)				Paired t test			AUC of arteriole dilation (% change from 2sec baseline)				Paired t test			preC21
	1.02041	102.468	1.61036		1.02041	102.411	1.76716		1.02041	103.383	4.33172			Astrocyte soma Ca2+		Astrocyte endfoot Ca2+		Arteriole diameter			P value	<0.0001			preC21				postC21					pre C21	post C21		P value	0.0533			pre C21	post C21		P value	0.0944		Time (s)	mean	SEM
	2.04082	103.235	1.50126		2.04082	103.164	1.5388		2.04082	104.665	3.84383			baseline (peak of preC21)	peak	baseline (peak of preC21)	peak	baseline (average of preC21)	peak		P value summary	****			Time (s)	mean	SEM		Time (s)	mean	SEM			5.5462	4.25929		P value summary	ns			103.9	36.29		P value summary	ns		0.255754	101.595	2.29049
	3.06122	103.126	1.27442		3.06122	104.737	2.36197		3.06122	104.023	3.45865			9.1	55.6	9.1	20.2	0.779787	18.2793		Significantly different (P < 0.05)?	Yes			0.255754	98.717	0.696082		0.255754	99.1958	0.519894			6.20734	15.4989		Significantly different (P < 0.05)?	No			282.3	540.4		Significantly different (P < 0.05)?	No		0.511509	100.113	0.506064
	4.08163	101.805	2.39777		4.08163	102.028	1.40222		4.08163	104.235	3.95139			12.9	21.9	17.1	39.4	2.50296	22.2293		One- or two-tailed P value?	Two-tailed			0.511509	100.331	0.534532		0.511509	100.813	0.428493			7.09809	7.51744		One- or two-tailed P value?	Two-tailed			213.4	268.7		One- or two-tailed P value?	Two-tailed		0.767263	99.0078	0.525628
	5.10204	102.192	0.649641		5.10204	105.665	0.786932		5.10204	104.253	4.01546			12.8	21.7	19.8	29	5.26842	35.8676		t, df	t=7.539, df=13			0.767263	100.054	0.320597		0.767263	100.243	0.326365			8.67382	12.5611		t, df	t=2.098, df=15			381.5	456.1		t, df	t=1.786, df=15		1.02302	100.055	0.417339
	6.12245	101.127	1.82733		6.12245	101.832	1.94149		6.12245	102.908	4.29925			12.9	21.9	18.4	18.4	1.62971	14.7606		Number of pairs	14			1.02302	99.2666	0.316958		1.02302	99.9933	0.562988			10.8603	11.1306		Number of pairs	16			504.2	639.3		Number of pairs	16		1.27877	100.881	0.714771
	7.14286	101.256	1.64737		7.14286	103.717	2.09878		7.14286	101.54	4.33257			14.8	83.9	20.8	49.3	1.47238	15.1521						1.27877	100.161	0.447321		1.27877	100.571	0.424168			15.5855	13.3137						895.7	742					1.53453	99.8625	0.525206
	8.16327	100.641	1.54671		8.16327	103.648	1.16603		8.16327	102.901	3.5654			17.7	72.3	11.1	36.8	-1.13664	18.9958						1.53453	100.875	0.540679		1.53453	100.01	0.339175			19.6244	16.0172						1116	979.9					1.79028	99.3285	0.618285
	9.18367	101.066	2.23171		9.18367	105.257	1.93811		9.18367	103.61	4.49719			13.9	73.7	13.4	28.9	-1.07715	19.8332						1.79028	99.8492	0.42309		1.79028	99.7811	0.50186			6.11315	13.2696						327	872.9					2.04604	99.1566	1.05056
	10.2041	102.371	1.13578		10.2041	103.432	1.34183		10.2041	103.216	2.58196			14.9	65.5	12.7	20.1	1.53135	16.5762		Astrocyte endfoot Ca2+				2.04604	100.747	0.553032		2.04604	99.3929	0.422701			7.37784	10.363						439.3	561.1					2.30179	98.6217	0.658811
	11.2245	102.583	1.69421		11.2245	103.932	1.41279		11.2245	103.642	3.2907			13.5	85.4	11.4	19	-0.284594	7.19142		Paired t test				2.30179	100.435	0.67639		2.30179	99.2345	0.441041			12.116	9.77249						663.7	428					2.55754	95.4709	2.17132
	12.2449	102.504	0.464204		12.2449	102.72	1.18695		12.2449	103.498	4.02978			12.7	55.2	22.1	62.2	2.85058	15.4556		P value	0.0002			2.55754	99.7072	0.946306		2.55754	98.2763	0.734324			5.7828	10.6345						265.6	426.7					2.8133	97.1706	1.58654
	13.2653	103.102	2.12869		13.2653	102.139	2.06463		13.2653	103.835	3.19389			16.8	60.8	16.8	51.6	-3.81423	16.619		P value summary	***			2.8133	100.566	0.765969		2.8133	98.6079	0.869498			15.5422	19.9583						890.1	1137					3.06905	97.9707	1.48626
	14.2857	99.8994	2.16298		14.2857	103.775	3.23436		14.2857	104.63	3.93636			18.5	99.8	23.6	43.7	2.30413	16.3615		Significantly different (P < 0.05)?	Yes			3.06905	103.091	1.0116		3.06905	100.049	1.20102			9.63576	9.95454						393	351.5					3.32481	101.17	2.23449
	15.3061	101.189	1.38317		15.3061	104.018	1.87271		15.3061	105.366	3.6499			20.7	85.7	32.2	48.8	8.31713	21.161		One- or two-tailed P value?	Two-tailed			3.32481	103.121	1.23969		3.32481	101.426	1.35207			14.2804	12.7386						610.4	508.2					3.58056	102.493	2.31042
	16.3265	100.526	2.16515		16.3265	103.866	1.81134		16.3265	104.048	3.41383			24.9	79.7	12.9	12.9	-0.0337112	32.1741		t, df	t=5.210, df=13			3.58056	106.435	1.63684		3.58056	102.603	1.83867			6.20734	12.3833						246.2	556.9					3.83632	104.119	2.85157
	17.3469	105.661	1.00098		17.3469	104.305	2.15484		17.3469	103.645	3.2168										Number of pairs	14			3.83632	107.302	1.87992		3.83632	105.887	1.8758			13.0487	16.2755						595.5	945.5					4.09207	106.488	2.8469
	18.3673	104.134	2.18513		18.3673	102.064	1.60398		18.3673	102.744	3.31695		Number of values	14	14	14	14	14	14						4.09207	110.496	2.35544		4.09207	108.407	2.18388																4.34783	108.492	2.90399
	19.3878	103.304	2.40785		19.3878	101.573	2.34167		19.3878	103.486	2.26015		Mean	15.4	63.08	17.2	34.31	1.451	17.83						4.34783	111.866	2.25388		4.34783	109.814	2.51949		Number of values	16	16					Number of values	16	16					4.60358	110.999	2.86153
	20.4082	104.097	1.89513		20.4082	102.979	1.5704		20.4082	103.155	2.42977		Std. Deviation	3.999	25.57	6.207	15.28	2.936	8.164						4.60358	114.182	2.44178		4.60358	111.796	2.23166		Mean	10.23	12.23					Mean	10.23	12.23					4.85934	113.262	2.5791
	21.4286	100.788	1.60252		21.4286	103.311	2.22884		21.4286	103.434	2.75534		Std. Error of Mean	1.069	6.833	1.659	4.084	0.7846	2.182		Arteriole diameter				4.85934	114.243	2.7019		4.85934	114.908	2.55579		Std. Deviation	4.36	3.723					Std. Deviation	4.36	3.723					5.11509	115.12	2.77099
	22.449	102.323	1.43058		22.449	104.654	2.67138		22.449	102.934	3.16985										Paired t test				5.11509	117.738	2.60078		5.11509	117.165	2.47409		Std. Error of Mean	1.09	0.9309					Std. Error of Mean	1.09	0.9309					5.37084	117.987	2.63995
	23.4694	100.901	1.47301		23.4694	104.57	2.51221		23.4694	103.173	3.37403										P value	<0.0001			5.37084	117.625	2.46857		5.37084	119.367	2.34092																5.6266	116.863	2.66297
	24.4898	101.666	2.32725		24.4898	103.646	1.63949		24.4898	102.668	3.16835										P value summary	****			5.6266	118.956	2.54521		5.6266	120.827	2.15679																5.88235	119.269	2.62499
	25.5102	99.254	2.61039		25.5102	99.48	1.88697		25.5102	101.968	2.68576										Significantly different (P < 0.05)?	Yes			5.88235	118.839	2.59069		5.88235	120.205	2.68863																6.13811	119.207	2.56283
	26.5306	103.779	2.04299		26.5306	100.426	0.972744		26.5306	99.8572	2.28355										One- or two-tailed P value?	Two-tailed			6.13811	119.063	2.46712		6.13811	121.298	2.60969																6.39386	118.463	2.96936
	27.551	102.567	2.51116		27.551	100.776	1.53104		27.551	99.7989	2.35075										t, df	t=7.453, df=13			6.39386	118.499	2.52937		6.39386	121.437	2.64051																6.64962	116.898	2.99319
	28.5714	100.962	2.27245		28.5714	101.452	1.75489		28.5714	100.602	2.79195										Number of pairs	14			6.64962	118.696	2.92956		6.64962	120.908	2.81311																6.90537	117.431	2.98386
	29.5918	103.459	2.36665		29.5918	101.01	1.49337		29.5918	102.614	2.83298														6.90537	118.418	3.11236		6.90537	121.183	2.28693																7.16113	116.784	3.08819
	30.6122	101.673	2.00517		30.6122	103.258	1.87703		30.6122	103.001	3.05492														7.16113	117.91	3.08956		7.16113	120.809	2.31543																7.41688	115.606	3.27511
	31.6327	102.795	0.941302		31.6327	98.7946	1.88604		31.6327	102.152	3.49417														7.41688	116.286	3.30918		7.41688	120.606	2.79447																7.67263	116.337	3.28391
	32.6531	102.094	1.13995		32.6531	102.534	1.66222		32.6531	102.878	3.12089														7.67263	116.588	2.78048		7.67263	122.21	2.02714																7.92839	115.687	3.61317
	33.6735	101.195	1.03008		33.6735	100.949	1.23445		33.6735	102.687	2.82522														7.92839	116.229	2.88621		7.92839	120.449	2.20843																8.18414	115.349	3.40355
	34.6939	102.207	1.45227		34.6939	102.68	1.45464		34.6939	103.003	2.9042														8.18414	116.133	2.74354		8.18414	120.482	2.55137																8.4399	113.976	3.46683
	35.7143	101.92	1.34574		35.7143	102.275	1.5012		35.7143	101.666	3.00794														8.4399	115.402	2.94512		8.4399	120.773	2.223																8.69565	113.34	3.68087
	36.7347	103.762	1.41805		36.7347	101.943	1.63381		36.7347	100.494	2.748														8.69565	115.435	2.46397		8.69565	119.753	2.38979																8.95141	114.452	3.6041
	37.7551	101.99	1.04006		37.7551	100.975	1.03294		37.7551	101.385	2.63772														8.95141	114.867	2.47995		8.95141	120.481	2.25242																9.20716	114.031	3.82163
	38.7755	101.415	1.05076		38.7755	101.408	0.753753		38.7755	100.746	2.69302														9.20716	114.104	2.47606		9.20716	117.965	2.64543																9.46292	113.697	3.95164
	39.7959	100.054	1.80513		39.7959	101.163	1.42945		39.7959	100.925	2.44116														9.46292	112.54	2.30872		9.46292	117.688	2.20807																9.71867	114.905	4.18542
	40.8163	99.8845	2.50493		40.8163	100.849	1.67655		40.8163	102.347	2.91761														9.71867	112.158	2.17828		9.71867	118.295	2.08247																9.97442	113.788	3.92773
	41.8367	102.459	0.888527		41.8367	102.463	1.28279		41.8367	101.643	2.87321														9.97442	111.396	2.05464		9.97442	116.993	2.19696																10.2302	115.088	4.27546
	42.8571	102.197	0.706869		42.8571	100.331	2.18269		42.8571	100.576	2.62811														10.2302	111.795	1.60689		10.2302	115.996	2.40882																10.4859	114.73	4.05045
	43.8776	102.628	1.00301		43.8776	102.512	1.77627		43.8776	101.158	2.66999														10.4859	110.65	1.6625		10.4859	116	2.37423																10.7417	114.555	4.40993
	44.898	99.8525	1.18465		44.898	100.93	2.09883		44.898	101.624	2.78371														10.7417	109.524	1.38278		10.7417	114.989	2.30328																10.9974	114.101	4.25924
	45.9184	102.704	0.995625		45.9184	99.5453	2.49989		45.9184	99.6671	2.2064														10.9974	110.425	1.68981		10.9974	113.255	2.41636																11.2532	115.741	4.52226
	46.9388	103.371	0.967262		46.9388	100.564	0.739466		46.9388	99.4306	1.54256														11.2532	109.302	1.87495		11.2532	113.618	2.12472																11.509	114.798	4.32007
	47.9592	102.787	0.480742		47.9592	99.9092	1.30362		47.9592	100.151	1.91858														11.509	107.646	1.76116		11.509	112.281	2.67271																11.7647	115.964	4.50452
	48.9796	103.864	1.36573		48.9796	98.675	3.75938		48.9796	99.3153	3.20428														11.7647	108.198	1.75896		11.7647	111.299	2.51602																12.0205	117.532	4.30034
	50	103.603	1.36375		50	101.02	1.42162		50	103.408	2.29958														12.0205	107.866	1.86457		12.0205	110.251	2.58367																12.2762	115.893	4.41205
	51.0204	100.821	1.27424		51.0204	100.823	1.69642		51.0204	104.877	2.70378														12.2762	107.516	1.6934		12.2762	109.227	2.77562																12.532	115.903	4.28797
	52.0408	101.278	1.55101		52.0408	100.074	1.31618		52.0408	102.882	1.73201														12.532	106.649	1.73729		12.532	109.655	2.64137																12.7877	116.451	4.54323
	53.0612	101.755	1.67487		53.0612	101.826	1.16237		53.0612	103.318	1.88804																																				13.0435	117.885	4.61032
	54.0816	99.9221	0.463191		54.0816	104.036	2.45722		54.0816	102.551	1.49603																																				13.2992	116.43	4.43966
	55.102	103.95	1.18683		55.102	101.65	1.82669		55.102	101.611	1.46692																																				13.555	117.038	4.52508
	56.1224	104.858	2.29357		56.1224	100.774	1.2346		56.1224	100.609	1.36607																																				13.8107	117.604	3.96923
	57.1429	103.541	2.21885		57.1429	98.8359	1.89818		57.1429	98.4017	1.09378																																				14.0665	117.666	4.47962
	58.1633	102.66	1.59565		58.1633	101.705	1.60358		58.1633	101.077	1.30713																																				14.3223	117.639	4.40381
	59.1837	102.361	1.68594		59.1837	100.853	1.0913		59.1837	100.165	1.19908																																				14.578	118.159	4.27684
	60.2041	101.217	1.90934		60.2041	99.8233	1.60865		60.2041	101.103	1.07135																																				14.8338	117.612	4.44658
	61.2245	101.476	2.22511		61.2245	102.375	1.38333		61.2245	99.7255	0.58051																																				15.0895	117.979	4.40627
	62.2449	103.516	1.63728		62.2449	100.511	2.03962		62.2449	100.21	0.982531																																				15.3453	117.412	4.54493
	63.2653	103.515	1.14392		63.2653	101.603	1.5031		63.2653	99.7474	1.40955																																				15.601	118.454	4.59399
	64.2857	101.886	1.75002		64.2857	98.274	1.67794		64.2857	99.1307	1.60879																																				15.8568	118.87	4.63047
	65.3061	101.738	2.51293		65.3061	99.9531	1.44749		65.3061	99.5954	1.01023																																				16.1125	119.787	4.43754
	66.3265	100.981	1.24733		66.3265	100.521	1.07932		66.3265	100.482	1.48882																																				16.3683	118.627	4.8313
	67.3469	103.678	1.09854		67.3469	100.788	2.00825		67.3469	101.583	0.958201																																				16.624	120.918	4.33176
	68.3673	101.11	1.61392		68.3673	101.464	1.8772		68.3673	97.2937	1.62986																																				16.8798	121.297	4.69256
	69.3878	101.967	1.2279		69.3878	100.983	1.92513		69.3878	98.4908	1.60692																																				17.1355	121.679	4.54556
	70.4082	101.911	1.27072		70.4082	103.458	1.08803		70.4082	98.9122	1.20632																																				17.3913	121.682	4.57554
	71.4286	101.034	1.55988		71.4286	99.9321	1.52508		71.4286	98.8692	0.968678																																				17.6471	122.392	4.4698
	72.449	99.9404	1.85758		72.449	103.923	1.58237		72.449	101.333	1.33859																																				17.9028	121.346	4.49922
	73.4694	102.014	1.85847		73.4694	102.062	1.94409		73.4694	99.1862	2.14761																																				18.1586	122.927	4.37443
	74.4898	102.557	1.94406		74.4898	101.447	1.46674		74.4898	101.471	2.47147																																				18.4143	122.088	4.22389
	75.5102	100.563	2.48482		75.5102	101.728	1.28684		75.5102	100.931	2.85052																																				18.6701	123.996	4.39968
	76.5306	102.129	0.669709		76.5306	100.3	1.33735		76.5306	99.2778	2.06469																																				18.9258	121.991	4.17986
	77.551	101.636	0.992048		77.551	100.812	2.04369		77.551	99.7372	2.4255																																				19.1816	123.636	4.17316
	78.5714	101.956	1.18544		78.5714	99.9426	1.39865		78.5714	100.57	1.94992																																				19.4373	124.479	4.25146
	79.5918	100.735	0.950168		79.5918	102.58	1.79107		79.5918	99.9012	2.06774																																				19.6931	124.876	4.16162
	80.6122	100.705	0.92558		80.6122	101.167	1.13001		80.6122	101.598	2.02928																																				19.9488	123.89	4.33154
	81.6327	101.528	0.979163		81.6327	98.9273	2.41117		81.6327	100.234	2.02089																																				20.2046	125.576	4.18991
	82.6531	104.124	1.25096		82.6531	99.0765	2.53452		82.6531	98.7287	2.25385																																				20.4604	126.001	4.10211
	83.6735	100.185	1.37913		83.6735	98.3768	1.48456		83.6735	99.457	1.50171																																				20.7161	124.042	4.47834
	84.6939	101.545	1.44916		84.6939	98.2917	2.07853		84.6939	100.378	1.8969																																				20.9719	124.48	4.17257
	85.7143	101.315	1.46322		85.7143	99.0364	2.12031		85.7143	100.686	2.64084																																				21.2276	124.353	4.79537
	86.7347	102.937	1.21417		86.7347	99.1298	1.88245		86.7347	99.5641	3.08235																																				21.4834	124.637	4.35257
	87.7551	100.553	1.24708		87.7551	99.6397	0.670475		87.7551	99.5976	2.52519																																				21.7391	126.667	4.40035
	88.7755	101.065	1.44598		88.7755	100.073	1.61271		88.7755	97.0344	2.74304																																				21.9949	125.477	4.78651
	89.7959	99.3015	1.23391		89.7959	100.47	1.3432		89.7959	98.9803	3.0118																																				22.2506	124.068	4.80838
	90.8163	102.179	1.11997		90.8163	100.429	1.22928		90.8163	100.153	2.63632																																				22.5064	125.275	4.80292
	91.8367	102.738	1.43285		91.8367	99.0668	1.65387		91.8367	98.8084	2.84573																																				22.7621	125.355	5.1558
	92.8571	103.824	2.2059		92.8571	98.0062	1.44313		92.8571	97.3875	2.69841																																				23.0179	124.631	5.03102
	93.8776	100.894	1.01039		93.8776	97.9456	1.83244		93.8776	96.8057	2.33667																																				23.2737	125.579	5.21509
	94.898	100.916	1.16194		94.898	99.8058	2.11763		94.898	96.8989	2.61084																																				23.5294	126.273	4.79621
	95.9184	102.298	1.46802		95.9184	98.6615	1.78767		95.9184	99.4795	2.98867																																				23.7852	126.026	4.71617
	96.9388	101.111	1.9452		96.9388	101.431	0.970433		96.9388	99.8554	2.4509																																				24.0409	124.495	5.28227
	97.9592	100.485	1.67044		97.9592	98.9763	2.21891		97.9592	99.5314	2.77386																																				24.2967	125.746	5.02136
	98.9796	99.117	1.41906		98.9796	99.5296	1.8208		98.9796	99.62	2.59262																																				24.5524	125.342	5.13218
	100	99.9513	1.76394		100	99.3667	1.26828		100	100.728	1.57701																																				24.8082	125.49	4.81447
	101.02	100.333	1.34212		101.02	99.7661	1.1728		101.02	99.5438	1.92128																																				25.0639	125.666	4.89683
	102.041	101.364	1.47626		102.041	102.555	2.03192		102.041	101.28	2.11866																																				25.3197	126.67	4.89737
	103.061	103.861	1.87498		103.061	100.385	0.453967		103.061	101.266	1.32219																																				25.5754	125.656	5.37993
	104.082	101.512	1.12053		104.082	100.179	0.94288		104.082	97.8616	1.27302																																				25.8312	125.669	5.19563
	105.102	104.478	2.01764		105.102	101.455	1.35872		105.102	100.858	1.98707																																				26.087	127.701	4.98655
	106.122	101.174	1.67225		106.122	99.0925	1.71458		106.122	98.7654	2.55485																																				26.3427	126.064	5.18261
	107.143	102.18	1.25654		107.143	100.112	0.979102		107.143	99.6495	2.00365																																				26.5985	127.491	4.91057
	108.163	100.157	1.24114		108.163	99.271	1.27943		108.163	98.532	2.78482																																				26.8542	125.497	5.11089
	109.184	101.41	0.962955		109.184	99.5674	1.27172		109.184	96.1867	2.57247																																				27.11	126.948	4.93357
	110.204	101.725	1.1876		110.204	99.2117	0.63883		110.204	97.174	2.2103																																				27.3657	127.099	5.1221
	111.224	100.752	0.799171		111.224	101.025	1.09811		111.224	98.1142	1.87456																																				27.6215	128.848	4.78001
	112.245	100.561	1.85031		112.245	97.4171	0.96335		112.245	98.3243	2.29352																																				27.8772	127.551	5.20027
	113.265	100.035	1.48897		113.265	100.856	1.25617		113.265	99.1672	1.96465																																				28.133	128.411	4.9704
	114.286	99.8441	2.12317		114.286	101.252	2.09527		114.286	98.6261	1.37032																																				28.3887	126.881	4.97886
	115.306	102.537	1.37986		115.306	100.795	1.49205		115.306	99.5531	1.23266																																				28.6445	128.68	5.1598
	116.327	103.592	1.76586		116.327	102.314	1.08794		116.327	99.6098	1.42758																																				28.9003	127.294	4.97632
	117.347	102.657	1.32283		117.347	101.276	1.06289		117.347	99.3686	1.75478																																				29.156	128.621	4.75882
	118.367	101.178	1.44797		118.367	101.761	1.38809		118.367	99.4401	1.67294																																				29.4118	127.562	5.00496
	119.388	100.345	1.20382		119.388	100.549	0.850559		119.388	99.5155	1.32572																																				29.6675	127.067	5.00056
	120.408	100.55	1.67716		120.408	101.515	1.43435		120.408	99.3375	1.04537																																				29.9233	128.804	5.06959
	121.429	100.419	1.78412		121.429	100.488	1.10389		121.429	98.488	1.20934																																				30.179	128.519	5.14821
	122.449	100.408	2.08335		122.449	99.2563	1.49341		122.449	99.7304	1.08845																																				30.4348	128.584	5.16357
	123.469	101.411	1.49571		123.469	99.9595	1.22544		123.469	98.3724	0.571999																																				30.6905	128.768	4.98518
	124.49	101.183	1.1159		124.49	101.757	0.834576		124.49	96.368	1.72317																																				30.9463	128.89	5.21878
	125.51	100.195	1.80286		125.51	102.292	1.53119		125.51	97.2046	2.32566																																				31.202	128.717	5.19174
	126.531	103.138	1.49292		126.531	99.5873	1.52467		126.531	96.8582	1.59356																																				31.4578	129.143	5.39049
	127.551	100.479	1.10761		127.551	99.7292	0.77089		127.551	99.2423	1.50351																																				31.7136	128.306	5.19036
	128.571	101.272	0.571632		128.571	101.587	1.55779		128.571	98.5786	1.53642																																				31.9693	127.734	5.5491
	129.592	101.617	0.556458		129.592	100.841	0.993733		129.592	97.2537	2.1827																																				32.2251	128.547	5.46161
	130.612	101.365	0.90283		130.612	101.177	0.545626		130.612	99.0157	1.96785																																				32.4808	129.734	5.25146
	131.633	99.9793	1.75966		131.633	101.668	1.10565		131.633	98.9118	1.43609																																				32.7366	130.209	4.98031
	132.653	102.079	1.23265		132.653	100.397	0.999173		132.653	99.5478	1.00086																																				32.9923	130.547	5.01928
	133.673	104.177	1.08275		133.673	100.726	1.40285		133.673	100.186	1.55655																																				33.2481	129.421	5.02024
	134.694	100.053	1.04869		134.694	98.7978	1.48646		134.694	97.0189	2.09646																																				33.5038	130.061	4.64445
	135.714	100.576	1.17981		135.714	100.172	1.31698		135.714	99.2981	1.29126																																				33.7596	130.864	4.75757
	136.735	101.382	0.71433		136.735	102.36	0.914684		136.735	99.6448	1.74947																																				34.0153	129.184	4.5457
	137.755	101.766	2.60351		137.755	101.903	2.12629		137.755	96.53	1.42032																																				34.2711	129.933	4.95745
	138.776	100.262	1.09377		138.776	101.63	1.54448		138.776	97.216	1.88196																																				34.5269	129.027	4.55697
	139.796	101.279	1.08234		139.796	101.331	1.63748		139.796	97.3714	1.16336																																				34.7826	128.897	5.16979
	140.816	102.111	1.48214		140.816	100.616	1.54029		140.816	95.6815	1.77933																																				35.0384	128.205	4.9338
	141.837	99.3988	2.0387		141.837	98.6519	1.47888		141.837	95.4797	0.830521																																				35.2941	128.913	5.10634
	142.857	98.7661	1.1672		142.857	100.582	1.0299		142.857	96.5846	1.62896																																				35.5499	127.585	4.71141
	143.878	100.979	1.1792		143.878	101.821	0.752329		143.878	96.1389	1.54931																																				35.8056	127.55	4.74385
	144.898	99.8647	1.42198		144.898	101.905	1.5094		144.898	95.8524	1.79952																																				36.0614	126.336	4.83786
	145.918	100.357	2.62366		145.918	99.4846	1.46426		145.918	96.8062	1.35986																																				36.3171	128.017	4.38667
	146.939	103.089	1.56345		146.939	101.06	2.35834		146.939	95.8336	1.24163																																				36.5729	127.089	4.53552
	147.959	101.004	1.25947		147.959	100.66	1.36173		147.959	96.1498	1.46543																																				36.8286	124.941	4.4662
	148.98	100.233	1.15785		148.98	100.339	1.42759		148.98	96.4398	2.08583																																				37.0844	125.975	4.57393
	150	100.638	1.55591		150	99.9972	1.58868		150	94.6308	2.30759																																				37.3402	124.945	4.17422
	151.02	101.123	1.61424		151.02	99.0993	1.02036		151.02	98.5177	1.50634																																				37.5959	122.82	4.37815
	152.041	100.876	1.35292		152.041	101.988	1.33653		152.041	99.3356	1.14604																																				37.8517	123.564	4.36107
	153.061	101.407	0.286053		153.061	100.439	0.521667		153.061	99.5431	1.36095																																				38.1074	122.742	4.32343
	154.082	99.3954	1.30642		154.082	101.557	1.06638		154.082	99.1825	1.08961
	155.102	100.854	1.72475		155.102	101.449	1.24047		155.102	98.8656	1.52066
	156.122	100.652	0.87632		156.122	102.063	1.04906		156.122	99.0169	1.31178
	157.143	100.282	0.813489		157.143	99.9028	1.20981		157.143	98.6995	1.4177
	158.163	102.268	1.13633		158.163	101.54	0.772699		158.163	100.87	1.65366
	159.184	101.942	0.38029		159.184	100.028	1.00999		159.184	99.5201	1.08609
	160.204	101.2	0.653006		160.204	100.306	1.41192		160.204	98.7162	2.08773
	161.224	100.983	0.887348		161.224	99.47	2.24388		161.224	98.4525	2.45897
	162.245	101.516	1.01143		162.245	102.415	1.02732		162.245	99.128	2.57111
	163.265	101.25	1.20337		163.265	101.237	1.12863		163.265	99.27	1.53092
	164.286	99.4077	0.863496		164.286	99.4793	2.08203		164.286	96.9755	2.24108
	165.306	98.9393	1.05583		165.306	101.305	0.823942		165.306	97.7855	1.21623
	166.327	99.2108	1.09351		166.327	100.469	0.722002		166.327	97.6026	0.881069
	167.347	101.381	0.584326		167.347	102.191	1.05271		167.347	97.9225	1.28638
	168.367	100.548	2.98375		168.367	100.986	0.533194		168.367	98.0252	1.46703
	169.388	102.417	1.99416		169.388	104.052	1.44911		169.388	97.1641	1.90656
	170.408	101.076	0.954355		170.408	100.782	1.71664		170.408	97.3771	1.4137
	171.429	100.012	0.950565		171.429	100.306	1.5645		171.429	97.4827	1.55203
	172.449	99.4214	1.49078		172.449	96.5038	1.32557		172.449	97.8617	1.32731
	173.469	99.4936	1.41788		173.469	99.8973	0.557047		173.469	98.5456	1.72613
	174.49	97.5626	2.30258		174.49	101.285	2.47947		174.49	100.044	1.93972
	175.51	101.283	1.59456		175.51	99.1574	0.529725		175.51	100.738	2.15854
	176.531	99.3423	1.96614		176.531	100.454	1.40538		176.531	101.62	1.33052
	177.551	103.116	2.47765		177.551	100.953	0.484116		177.551	101.316	1.81702
	178.571	98.3137	1.65936		178.571	105.385	3.33396		178.571	101.258	2.21608
	179.592	99.8527	1.29253		179.592	101.846	2.27547		179.592	101.228	3.12585
	180.612	99.3258	1.92706		180.612	101.153	1.79843		180.612	98.9665	1.75602
	181.633	97.8454	1.15328		181.633	101.112	0.741349		181.633	99.3029	1.41384
	182.653	102.802	1.42154		182.653	101.11	1.45573		182.653	98.9807	1.26775
	183.673	102.982	0.999095		183.673	101.291	0.860366		183.673	100.258	0.994103
	184.694	99.1074	1.3944		184.694	101.604	1.37896		184.694	97.6694	1.88517
	185.714	100.245	1.03702		185.714	100.631	0.941317		185.714	100.479	1.33878
	186.735	99.5123	1.2055		186.735	98.8683	1.34017		186.735	100.281	1.50419
	187.755	99.1672	1.30305		187.755	101.727	0.930971		187.755	100.176	1.49194
	188.776	100.063	3.02111		188.776	101.881	1.86508		188.776	100.965	1.49531
	189.796	100.823	1.8272		189.796	100.008	1.87407		189.796	100.64	1.57371
	190.816	99.9982	1.28203		190.816	101.967	1.10086		190.816	100.863	1.55047
	191.837	99.425	0.889119		191.837	103.072	1.41696		191.837	100.339	1.65991
	192.857	99.3052	1.67663		192.857	100.331	1.48501		192.857	100.37	1.40896
	193.878	100.323	1.74714		193.878	100.642	0.917416		193.878	102.17	1.12386
	194.898	99.6417	1.00205		194.898	100.968	1.27061		194.898	101.404	1.39874
	195.918	101.206	1.34104		195.918	101.119	1.67419		195.918	101.818	1.04562
	196.939	99.2885	0.622539		196.939	100.859	1.5035		196.939	100.921	1.48377
	197.959	100.683	2.31792		197.959	101.805	1.49577		197.959	100.233	1.25356
	198.98	102.339	3.22733		198.98	101.645	1.05125		198.98	101.546	1.08231
	200	100.624	2.95955		200	102.087	1.92771		200	103.791	1.42627
	201.02	100.113	1.0852		201.02	100.904	1.2379		201.02	102.781	2.14614
	202.041	98.6893	1.359		202.041	100.523	1.58643		202.041	101.891	2.26203
	203.061	99.2802	1.41551		203.061	99.0078	1.43383		203.061	101.444	2.4418
	204.082	99.0475	1.93613		204.082	101.098	0.742045		204.082	99.3838	2.51744
	205.102	101.144	1.20598		205.102	99.3907	1.16262		205.102	100.334	2.46669
	206.122	102.194	2.49319		206.122	100.569	1.46802		206.122	100.529	2.68647
	207.143	99.7623	1.59004		207.143	101.702	1.66771		207.143	99.6933	1.88559
	208.163	97.6194	1.41661		208.163	102.526	1.20515		208.163	102.007	1.13204
	209.184	98.636	1.42768		209.184	100.262	2.6034		209.184	101.73	1.49527
	210.204	100.594	1.02608		210.204	100.873	1.40232		210.204	100.326	0.962579
	211.224	98.9383	1.07151		211.224	100.294	1.53361		211.224	98.9692	1.72757
	212.245	100.626	1.01979		212.245	98.5129	0.861753		212.245	99.2449	2.23138
	213.265	102.033	2.69199		213.265	101.957	1.69538		213.265	99.1682	2.40493
	214.286	100.218	0.796857		214.286	99.8297	1.8841		214.286	99.5078	2.00845
	215.306	99.581	1.05873		215.306	100.98	1.15385		215.306	97.7916	2.1691
	216.327	99.3144	1.71851		216.327	101.079	2.52612		216.327	100.243	2.65271
	217.347	100.797	1.07162		217.347	98.1757	2.28397		217.347	98.3454	2.87068
	218.367	99.0261	1.02734		218.367	97.9801	1.5507		218.367	98.9822	2.56063
	219.388	101.14	0.673895		219.388	98.8367	1.9857		219.388	100.098	1.88989
	220.408	101.105	1.40794		220.408	101.608	1.57138		220.408	98.4484	1.6797
	221.429	102.366	2.57757		221.429	99.3101	0.784705		221.429	99.3634	2.12747
	222.449	101.851	1.94649		222.449	100.679	1.97974		222.449	98.6338	1.93195
	223.469	98.9598	1.25152		223.469	99.5251	1.63595		223.469	99.2144	1.6457
	224.49	98.1119	0.891728		224.49	100.451	0.761785		224.49	100.527	2.13276
	225.51	99.5906	1.47565		225.51	99.2609	1.51861		225.51	100.366	1.65286
	226.531	98.9687	1.41591		226.531	98.7001	1.69995		226.531	98.4191	1.34326
	227.551	99.8516	1.00945		227.551	102.149	1.70025		227.551	99.4037	1.3766
	228.571	100.751	1.18961		228.571	103.252	1.51059		228.571	98.1652	1.85811
	229.592	97.1635	1.39192		229.592	100.221	1.20016		229.592	96.9062	1.76812
	230.612	99.0786	0.933882		230.612	98.7915	2.09804		230.612	95.2828	2.74329
	231.633	100.979	1.86958		231.633	101.583	0.879414		231.633	97.6942	2.78566
	232.653	101.335	1.90939		232.653	100.131	0.551717		232.653	96.7838	2.37
	233.673	99.6489	1.47844		233.673	97.0783	1.76768		233.673	97.6355	2.35949
	234.694	97.2829	1.08969		234.694	100.365	1.44324		234.694	96.7256	2.82529
	235.714	100.84	1.8833		235.714	97.1061	1.09677		235.714	97.6747	1.91071
	236.735	100.899	1.38802		236.735	100.641	1.14625		236.735	100.274	2.84767
	237.755	98.496	0.996354		237.755	100.005	1.76851		237.755	99.8901	2.83677
	238.776	100.403	1.36513		238.776	98.7946	1.75212		238.776	99.4889	3.13237
	239.796	101.012	1.51185		239.796	99.6065	1.95322		239.796	99.8041	3.40115
	240.816	100.735	1.41173		240.816	101.24	1.50777		240.816	99.2141	2.22418
	241.837	101.295	0.978586		241.837	99.6177	1.27031		241.837	98.0184	2.37359
	242.857	102.775	1.54068		242.857	101.41	2.01276		242.857	99.8369	2.54318
	243.878	99.3775	2.28032		243.878	99.8362	0.914981		243.878	100.173	2.17199
	244.898	99.1655	2.31458		244.898	99.2408	1.78232		244.898	100.188	1.4751
	245.918	98.7456	2.51622		245.918	99.8607	0.912966		245.918	99.3169	1.68886
	246.939	99.0435	2.313		246.939	101.837	0.497353		246.939	99.9107	1.65216
	247.959	99.3555	1.3007		247.959	98.8707	1.48813		247.959	98.3806	2.23867
	248.98	98.6737	1.92268		248.98	101.536	1.5762		248.98	98.4501	2.51776
	250	98.9394	1.29834		250	99.2169	1.646		250	97.4347	2.15962
	251.02	101.102	1.69826		251.02	97.8283	1.21401		251.02	99.366	1.27841
	252.041	98.7761	0.760023		252.041	99.0984	1.85196		252.041	99.677	1.70458
	253.061	97.0136	1.01376		253.061	101.886	1.06156		253.061	101.022	1.20455
	254.082	99.492	0.711368		254.082	99.1847	1.32058		254.082	98.8926	1.35036
	255.102	97.8688	1.02776		255.102	100.751	1.72865		255.102	99.5844	1.87773
	256.122	98.4878	2.2076		256.122	99.3999	1.19879		256.122	99.8822	1.68673
	257.143	98.6601	2.00392		257.143	98.765	1.19145		257.143	99.2998	1.28775
	258.163	97.7057	2.43866		258.163	100.328	0.902358		258.163	99.0603	1.96177
	259.184	96.0477	2.27287		259.184	99.2249	0.861296		259.184	98.1811	1.86051
	260.204	100.503	0.831448		260.204	100.199	0.57844		260.204	99.5767	2.38918
	261.224	100.241	0.59887		261.224	98.2679	1.14213		261.224	98.8272	2.91852
	262.245	102.018	1.40536		262.245	100.237	1.27891		262.245	96.8559	2.6232
	263.265	99.2689	1.42853		263.265	100.482	1.43805		263.265	96.8378	1.77524
	264.286	99.1399	1.42007		264.286	97.4847	0.836968		264.286	97.3994	1.77002
	265.306	97.4022	1.59141		265.306	97.1374	1.42707		265.306	96.4945	1.86682
	266.327	98.7542	1.22763		266.327	95.6939	1.4429		266.327	96.7224	2.21931
	267.347	100.614	1.37568		267.347	97.5175	0.555692		267.347	96.5331	2.4019
	268.367	102	0.986149		268.367	97.5176	1.9167		268.367	96.4281	1.97412
	269.388	99.9841	0.762026		269.388	97.0472	0.784754		269.388	97.7052	2.31272
	270.408	98.2465	1.29384		270.408	96.6851	1.41695		270.408	95.3361	2.06201
	271.429	98.0964	0.925372		271.429	97.6051	0.802609		271.429	96.909	1.83339
	272.449	98.547	1.26058		272.449	98.4131	0.560817		272.449	96.2163	1.38183
	273.469	98.8182	0.838407		273.469	99.0179	1.09035		273.469	97.8518	2.02298
	274.49	98.2491	1.95755		274.49	98.1498	0.951133		274.49	97.1239	1.64799
	275.51	97.04	1.34784		275.51	98.3516	0.946864		275.51	97.0873	2.35787
	276.531	100.283	0.842976		276.531	99.0786	1.04893		276.531	96.557	3.05715
	277.551	99.6286	1.18667		277.551	98.1828	1.76769		277.551	97.2144	2.37367
	278.571	99.8587	0.999129		278.571	96.9544	2.20759		278.571	96.5245	2.24097
	279.592	99.4028	0.611165		279.592	99.8278	1.88557		279.592	97.1011	1.81016
	280.612	98.4244	1.53065		280.612	98.9774	1.21278		280.612	95.8973	2.37063
	281.633	98.2449	1.00946		281.633	97.8014	1.24411		281.633	94.111	2.19068
	282.653	100.551	1.8143		282.653	98.1942	1.65949		282.653	94.4746	1.98333
	283.673	99.8441	1.31288		283.673	97.4214	1.89486		283.673	94.6044	2.07167
	284.694	102.312	0.894778		284.694	97.2035	2.08159		284.694	94.9027	1.47227
	285.714	100.536	1.1665		285.714	96.8665	0.911501		285.714	96.8917	2.04224
	286.735	100.43	0.679218		286.735	97.7569	1.16119		286.735	97.0948	1.87004
	287.755	99.5103	1.6009		287.755	95.9156	1.38973		287.755	97.4335	1.25849
	288.776	96.8606	2.97645		288.776	100.512	2.49362		288.776	99.699	1.49984
	289.796	95.279	2.25783		289.796	96.8831	0.89162		289.796	99.4	1.41589
	290.816	96.6398	1.50094		290.816	98.3957	1.32902		290.816	98.152	1.81398
	291.837	96.3859	2.17281		291.837	98.0307	1.01447		291.837	98.1091	2.03348
	292.857	97.6255	1.74618		292.857	98.4079	1.78985		292.857	97.4612	1.53734
	293.878	100.05	1.93523		293.878	100.219	1.13852		293.878	97.3598	1.24958
	294.898	99.127	1.18712		294.898	99.7616	1.29557		294.898	97.4727	1.09809
	295.918	99.6904	1.56747		295.918	98.4247	0.879886		295.918	97.2759	1.12417
	296.939	100.561	1.40505		296.939	97.862	1.01141		296.939	97.0367	1.50737
	297.959	97.9919	1.26944		297.959	97.7763	1.18022		297.959	97.5514	1.22311
	298.98	97.3634	0.744624		298.98	97.2571	0.571435		298.98	97.3109	0.968168
	300	99.6575	1.69916		300	98.4069	1.40552		300	97.7896	1.14981
	301.02	99.563	1.66308		301.02	100.771	2.66528		301.02	101.762	2.38201
	302.041	100.166	0.799421		302.041	98.3811	1.6286		302.041	99.6242	0.830939
	303.061	101.514	2.09486		303.061	99.2913	2.16519		303.061	98.6461	0.909716
	304.082	99.295	1.45424		304.082	96.737	1.16805		304.082	100.093	1.83198
	305.102	98.3258	1.03854		305.102	98.9624	0.796025		305.102	98.8745	2.41853
	306.122	99.2047	0.680546		306.122	97.6768	0.95426		306.122	98.7672	1.9599
	307.143	98.4489	0.450004		307.143	99.7086	1.73406		307.143	98.4538	2.54306
	308.163	100.216	1.28402		308.163	97.7822	0.878153		308.163	98.7716	1.25314
	309.184	98.2137	1.8596		309.184	99.0182	1.41643		309.184	98.9131	1.19397
	310.204	97.676	1.37006		310.204	98.5772	1.60405		310.204	100.404	1.47482
	311.224	96.8977	0.962685		311.224	98.5193	1.01247		311.224	99.0918	1.49964
	312.245	98.26	1.06677		312.245	99.503	0.946422		312.245	97.9236	1.82061
	313.265	101.424	1.63998		313.265	99.6568	1.07164		313.265	98.6558	2.1651
	314.286	101.617	1.69479		314.286	98.6728	0.962862		314.286	99.5326	2.48945
	315.306	101.276	1.41785		315.306	96.5299	1.18595		315.306	99.8215	2.54476
	316.327	99.2572	1.31763		316.327	97.7819	0.733779		316.327	100.438	2.09946
	317.347	98.6652	1.11472		317.347	96.8752	0.453647		317.347	99.2438	2.82287
	318.367	97.731	1.62723		318.367	100.386	1.85445		318.367	97.7323	2.46712
	319.388	98.1841	0.756781		319.388	98.1242	0.733041		319.388	98.2643	2.73935
	320.408	99.3829	0.896984		320.408	99.6071	1.14447		320.408	98.3971	2.293
	321.429	100.174	2.22776		321.429	99.3346	2.26979		321.429	97.599	1.51966
	322.449	101.709	1.5175		322.449	98.8451	0.626317		322.449	97.3378	2.48453
	323.469	100.534	1.17088		323.469	98.1009	0.68985		323.469	98.5364	1.3249
	324.49	97.4797	1.11294		324.49	98.3252	0.919635		324.49	98.7828	1.60661
	325.51	97.3833	2.75509		325.51	96.7528	1.19031		325.51	98.1532	1.58562
	326.531	96.8564	1.47685		326.531	98.8338	1.72806		326.531	99.7153	2.32942
	327.551	99.0099	1.40055		327.551	97.4739	1.39418		327.551	98.2988	1.86473
	328.571	100.099	1.45238		328.571	97.3192	1.79194		328.571	98.0301	2.46288
	329.592	99.9541	1.10677		329.592	100.177	0.61387		329.592	102.631	2.26006
	330.612	98.6626	1.1965		330.612	99.6631	0.601386		330.612	99.9451	2.00976
	331.633	96.6817	1.92443		331.633	100.092	1.31291		331.633	100.417	1.79469
	332.653	96.7416	1.89329		332.653	99.5361	2.16614		332.653	99.7461	1.85638
	333.673	97.1093	1.82357		333.673	101.562	1.16432		333.673	98.6991	1.99056
	334.694	97.7509	1.47007		334.694	98.2845	1.82924		334.694	98.3819	2.13273
	335.714	97.7968	1.11815		335.714	98.5939	1.02552		335.714	99.1344	3.07497
	336.735	98.5396	0.631591		336.735	97.7854	1.28321		336.735	97.7355	2.93214
	337.755	97.5809	0.827109		337.755	98.8934	1.39184		337.755	97.3238	2.7007
	338.776	100.443	1.15319		338.776	98.4119	1.37523		338.776	99.0386	2.36254
	339.796	99.1842	1.31169		339.796	100.093	1.29556		339.796	99.1326	1.99058
	340.816	98.5978	0.678359		340.816	99.4651	2.32185		340.816	98.2811	2.26158
	341.837	98.5988	0.917687		341.837	100.162	1.1321		341.837	98.7234	2.12522
	342.857	98.037	1.04531		342.857	99.3656	1.34296		342.857	97.9153	2.28161
	343.878	98.5659	0.833391		343.878	99.9795	0.365532		343.878	99.4598	2.29288
	344.898	99.8148	1.37446		344.898	99.931	0.689644		344.898	101.509	2.50918
	345.918	97.7823	1.30362		345.918	99.9365	1.13863		345.918	98.6615	2.13632
[truncated: 2,161 more rows]

## Sheet: Figure 5
Fig 5c																														Fig 5d
[truncated: 405 more rows]
[truncated: 75 more columns]

## Sheet: Figure 6
Fig 6b																	Fig 6c													Fig 6d
[truncated: 153 more rows]

[truncated: 13 more sheets: Suppl Fig 1, Suppl Fig 2, Suppl Fig 3, Suppl Fig 4, Suppl Fig 5, Suppl Fig 6, Suppl Fig 7, Suppl Fig 8, Suppl Fig 9, Suppl Fig 10, Suppl Fig 11, Suppl Fig 12, Suppl Table 2]
